# Supplementary material for: (E)-N′-(3,4,5-Trimethoxy­benzyl­idene)-2-(8-quinol­yloxy)acetohydrazide methanol solvate
Source: Acta Crystallogr Sect E Struct Rep Online. 2009 Dec 4;66(Pt 1):o23. doi: 10.1107/S1600536809051113 (PMC2980132; doi:10.1107/S1600536809051113)
Supplement: Supplementary file 1 [file e-66-00o23-sup1.cif]

##############################################################################
###                                                                        ###
###        Electronic paper (Acta Crystallographica Section E)             ###
###                                                                        ###
##############################################################################
#                                                                            #
# This CIF contains the data in a paper accepted for publication in Acta     #
# Crystallographica Section E. It conforms to the requirements of Notes      #
# for Authors for Section E, and has been peer reviewed under the auspices   #
# of the IUCr Commission on Journals.                                        #
#                                                                            #
# Full details of the Crystallographic Information File format               #
# are given in the paper "The Crystallographic Information File (CIF):       #
# a New Standard Archive File for Crystallography" by S. R. Hall, F. H.      #
# Allen and I. D. Brown [Acta Cryst. (1991), A47, 655-685].                  #
#                                                                            #
# The current version of the core CIF dictionary is obtainable from          #
# ftp://ftp.iucr.org/pub/cif_core.dic. The current version number is 2.4.    #
#                                                                            #
# Software is freely available for graphical display of the structure(s) in  #
# this CIF.  For information consult the CIF home page http://www.iucr.org/  #
# cif/home.html                                                              #
#                                                                            #
# This file may be used for bona fide research purposes within the           #
# scientific community so long as proper attribution is given to the journal # 
# article from which it was obtained.                                        #
#                                                                            #
##############################################################################
                                             
data_global
_audit_creation_method     'form.cif (version 2.0)'
_journal_data_validation_number     ?
_journal_date_recd_electronic     2009-11-25
_journal_date_accepted     2009-11-26
_journal_name_full     'Acta Crystallographica, Section E'
_journal_year     2010
_journal_volume     66
_journal_issue      1
_journal_page_first     o23
_journal_page_last     o23
_journal_paper_category     QO
_journal_coeditor_code     CV2668
_publ_contact_author_name     'Dr. Ling Zeng'
_publ_contact_author_address
;  College of Chemistry and Chemical Engineering of Bohai University,
Jinzhou, Liaoning 121000
People's Republic of China
;
_publ_contact_author_email     zengling1976@163.com
_publ_contact_author_fax     '+86 416 3400302'
_publ_contact_author_phone     '+86 416 3400302'
_publ_section_title
;\
(<i>E</i>)-<i>N</i>'-(3,4,5-Trimethoxybenzylidene)-2-(8-quinolyloxy)\
acetohydrazide methanol solvate
;
loop_
    _publ_author_name
    _publ_author_footnote
    _publ_author_address
    'Ling Zeng' .
;
College of Chemistry and Chemical Engineering of Bohai University
Jinzhou
Liaoning 121000
People's Republic of China
;
data_I
_chemical_name_systematic
;
(<i>E</i>)-<i>N</i>'-(3,4,5-Trimethoxybenzylidene)-2-(8-
quinolyloxy)acetohydrazide methanol solvate
;
_chemical_name_common     ?
_chemical_formula_moiety     'C21 H21 N3 O5, C H4 O'
_chemical_formula_sum     'C22 H25 N3 O6'
_chemical_formula_iupac     'C21 H21 N3 O5, C H4 O'
_chemical_formula_weight     427.45
_chemical_melting_point     ?
_symmetry_cell_setting     Orthorhombic
_symmetry_space_group_name_H-M     'P n a 21'
_symmetry_space_group_name_Hall     'P 2c -2n'
loop_
    _symmetry_equiv_pos_as_xyz
    'x, y, z'
    '-x, -y, z+1/2'
    'x+1/2, -y+1/2, z'
    '-x+1/2, y+1/2, z+1/2'
_cell_length_a     13.385(4)
_cell_length_b     4.9005(15)
_cell_length_c     31.890(10)
_cell_angle_alpha     90.00
_cell_angle_beta     90.00
_cell_angle_gamma     90.00
_cell_volume     2091.8(11)
_cell_formula_units_Z     4
_cell_measurement_reflns_used     786
_cell_measurement_theta_min     2.55
_cell_measurement_theta_max     17.79
_cell_measurement_temperature     295
_exptl_crystal_description     block
_exptl_crystal_colour     colourless
_exptl_crystal_size_max     0.18
_exptl_crystal_size_mid     0.15
_exptl_crystal_size_min     0.12
_exptl_crystal_density_diffrn     1.357
_exptl_crystal_density_meas     ?
_exptl_crystal_density_method     'not measured'
_exptl_crystal_F_000     904
_exptl_absorpt_coefficient_mu     0.100
_exptl_absorpt_correction_type     multi-scan
_exptl_absorpt_process_details     '(SADABS; Sheldrick, 1996)'
_exptl_absorpt_correction_T_min     0.9822
_exptl_absorpt_correction_T_max     0.9881
_exptl_special_details
;
;
_diffrn_ambient_temperature     295
_diffrn_radiation_type     MoK\a
_diffrn_radiation_wavelength     0.71073
_diffrn_radiation_source     'fine-focus sealed tube'
_diffrn_radiation_monochromator     graphite
_diffrn_measurement_device_type     'Bruker SMART CCD area-detector'
_diffrn_measurement_method     '\f and \w scans'
_diffrn_detector_area_resol_mean     ?
_diffrn_reflns_number     10056
_diffrn_reflns_av_R_equivalents     0.0773
_diffrn_reflns_av_sigmaI/netI     0.0648
_diffrn_reflns_theta_min     2.55
_diffrn_reflns_theta_max     25.05
_diffrn_reflns_theta_full     25.05
_diffrn_measured_fraction_theta_max     0.999
_diffrn_measured_fraction_theta_full     0.999
_diffrn_reflns_limit_h_min     -15
_diffrn_reflns_limit_h_max     13
_diffrn_reflns_limit_k_min     -5
_diffrn_reflns_limit_k_max     5
_diffrn_reflns_limit_l_min     -37
_diffrn_reflns_limit_l_max     37
_diffrn_standards_number     0
_diffrn_standards_interval_count     .
_diffrn_standards_interval_time     .
_diffrn_standards_decay_%     0
_refine_special_details
;
Refinement of <i>F</i>^2^ against ALL reflections. The weighted <i>R</i>-factor
<i>wR</i> and goodness of fit <i>S</i> are based on <i>F</i>^2^, conventional
<i>R</i>-factors <i>R</i> are based on <i>F</i>, with <i>F</i> set to zero for
negative <i>F</i>^2^. The threshold expression of <i>F</i>^2^ >
\s(<i>F</i>^2^) is used only for calculating <i>R</i>-factors(gt) <i>etc</i>.
and is not relevant to the choice of reflections for refinement.
<i>R</i>-factors based on <i>F</i>^2^ are statistically about twice as large
as those based on <i>F</i>, and <i>R</i>- factors based on ALL data will be
even larger.
;
_reflns_number_total     1879
_reflns_number_gt     1263
_reflns_threshold_expression     I>2\s(I)
_refine_ls_structure_factor_coef     Fsqd
_refine_ls_matrix_type     full
_refine_ls_R_factor_all     0.0770
_refine_ls_R_factor_gt     0.0427
_refine_ls_wR_factor_gt     0.0860
_refine_ls_wR_factor_ref     0.0992
_refine_ls_goodness_of_fit_ref     1.083
_refine_ls_restrained_S_all     1.083
_refine_ls_number_reflns     1879
_refine_ls_number_parameters     283
_refine_ls_number_restraints     0
_refine_ls_hydrogen_treatment     constr
_refine_ls_weighting_scheme     calc
_refine_ls_weighting_details
         'calc w=1/[\s^2^(Fo^2^)+(0.0351P)^2^+0.0119P] where P=(Fo^2^+2Fc^2^)/3'
_atom_sites_solution_hydrogens     geom
_atom_sites_solution_primary     direct
_atom_sites_solution_secondary     difmap
_refine_ls_shift/su_max     0.000
_refine_ls_shift/su_mean     0.000
_refine_diff_density_max     0.147
_refine_diff_density_min     -0.158
_refine_ls_extinction_method     'SHELXL97 (Sheldrick, 2008)'
_refine_ls_extinction_coef     0.0111(15)
_refine_ls_extinction_expression
                                  'Fc^*^=kFc[1+0.001xFc^2^\l^3^/sin(2\q)]^-1/4^'
loop_
    _atom_type_symbol
    _atom_type_description
    _atom_type_scat_dispersion_real
    _atom_type_scat_dispersion_imag
    _atom_type_scat_source
    'C' 'C' 0.0033 0.0016
                         'International Tables Vol C Tables 4.2.6.8 and 6.1.1.4'
    'H' 'H' 0.0000 0.0000
                         'International Tables Vol C Tables 4.2.6.8 and 6.1.1.4'
    'N' 'N' 0.0061 0.0033
                         'International Tables Vol C Tables 4.2.6.8 and 6.1.1.4'
    'O' 'O' 0.0106 0.0060
                         'International Tables Vol C Tables 4.2.6.8 and 6.1.1.4'
_computing_data_collection     'SMART (Siemens, 1996)'
_computing_cell_refinement     'SAINT (Siemens, 1996)'
_computing_data_reduction     'SAINT (Siemens, 1996)'
_computing_structure_solution     'SHELXS97 (Sheldrick, 2008)'
_computing_structure_refinement     'SHELXL97 (Sheldrick, 2008)'
_computing_molecular_graphics     'SHELXTL (Sheldrick, 2008)'
_computing_publication_material     'SHELXTL (Sheldrick, 2008)'
loop_
    _atom_site_type_symbol
    _atom_site_label
    _atom_site_fract_x
    _atom_site_fract_y
    _atom_site_fract_z
    _atom_site_U_iso_or_equiv
    _atom_site_adp_type
    _atom_site_calc_flag
    _atom_site_refinement_flags
    _atom_site_occupancy
    _atom_site_disorder_assembly
    _atom_site_disorder_group
    O O1 0.6229(2) 0.7115(6) 0.13448(8) 0.0497(8) Uani d . 1 . .
    O O2 0.6522(3) 1.1590(8) 0.22093(11) 0.0819(12) Uani d . 1 . .
    O O3 0.1718(2) 0.3242(6) 0.34960(8) 0.0495(8) Uani d . 1 . .
    O O4 0.2323(2) 0.6336(6) 0.41318(8) 0.0448(8) Uani d . 1 . .
    O O5 0.3852(2) 0.9783(6) 0.40569(9) 0.0515(9) Uani d . 1 . .
    O O6 0.4246(3) 0.4033(8) 0.16176(12) 0.0776(12) Uani d . 1 . .
    H H6 0.4642 0.3998 0.1421 0.116 Uiso calc R 1 . .
    N N1 0.5266(3) 0.3563(9) 0.08495(12) 0.0543(11) Uani d . 1 . .
    N N2 0.5580(3) 0.7798(8) 0.21461(10) 0.0475(10) Uani d . 1 . .
    H H4 0.5427 0.6407 0.1995 0.057 Uiso calc R 1 . .
    N N3 0.5127(3) 0.8173(8) 0.25337(10) 0.0449(10) Uani d . 1 . .
    C C1 0.4809(4) 0.1830(12) 0.06048(17) 0.0679(16) Uani d . 1 . .
    H H1 0.4270 0.0872 0.0716 0.081 Uiso calc R 1 . .
    C C2 0.5070(5) 0.1317(12) 0.01916(17) 0.0679(16) Uani d . 1 . .
    H H2 0.4720 0.0042 0.0033 0.082 Uiso calc R 1 . .
    C C3 0.5852(4) 0.2727(12) 0.00229(15) 0.0635(15) Uani d . 1 . .
    H H3 0.6037 0.2437 -0.0255 0.076 Uiso calc R 1 . .
    C C4 0.6372(4) 0.4592(10) 0.02669(14) 0.0481(12) Uani d . 1 . .
    C C5 0.7184(4) 0.6099(12) 0.01122(15) 0.0610(15) Uani d . 1 . .
    H H5 0.7386 0.5885 -0.0165 0.073 Uiso calc R 1 . .
    C C6 0.7676(4) 0.7867(11) 0.03669(15) 0.0597(14) Uani d . 1 . .
    H H6A 0.8220 0.8836 0.0263 0.072 Uiso calc R 1 . .
    C C7 0.7376(4) 0.8255(11) 0.07854(14) 0.0530(13) Uani d . 1 . .
    H H7 0.7724 0.9470 0.0955 0.064 Uiso calc R 1 . .
    C C8 0.6581(3) 0.6872(10) 0.09433(12) 0.0436(12) Uani d . 1 . .
    C C9 0.6056(3) 0.4985(10) 0.06885(13) 0.0439(12) Uani d . 1 . .
    C C10 0.6703(3) 0.9191(9) 0.15890(14) 0.0486(12) Uani d . 1 . .
    H H10A 0.6671 1.0901 0.1436 0.058 Uiso calc R 1 . .
    H H10B 0.7402 0.8724 0.1624 0.058 Uiso calc R 1 . .
    C C11 0.6250(3) 0.9590(11) 0.20091(14) 0.0479(12) Uani d . 1 . .
    C C12 0.4417(3) 0.6516(10) 0.26137(14) 0.0463(12) Uani d . 1 . .
    H H12 0.4241 0.5212 0.2415 0.056 Uiso calc R 1 . .
    C C13 0.3880(3) 0.6625(10) 0.30083(12) 0.0417(12) Uani d . 1 . .
    C C14 0.3068(3) 0.4905(9) 0.30537(12) 0.0421(11) Uani d . 1 . .
    H H14 0.2883 0.3768 0.2833 0.050 Uiso calc R 1 . .
    C C15 0.2527(3) 0.4860(9) 0.34250(12) 0.0389(11) Uani d . 1 . .
    C C16 0.2808(3) 0.6550(10) 0.37560(12) 0.0374(11) Uani d . 1 . .
    C C17 0.3629(3) 0.8264(9) 0.37111(12) 0.0405(11) Uani d . 1 . .
    C C18 0.4170(3) 0.8321(9) 0.33362(12) 0.0409(12) Uani d . 1 . .
    H H18 0.4717 0.9477 0.3306 0.049 Uiso calc R 1 . .
    C C19 0.1410(4) 0.1460(10) 0.31644(14) 0.0520(12) Uani d . 1 . .
    H H19A 0.1206 0.2525 0.2927 0.078 Uiso calc R 1 . .
    H H19B 0.0861 0.0359 0.3258 0.078 Uiso calc R 1 . .
    H H19C 0.1957 0.0301 0.3086 0.078 Uiso calc R 1 . .
    C C20 0.1689(4) 0.8559(10) 0.42331(16) 0.0624(15) Uani d . 1 . .
    H H20A 0.2052 1.0238 0.4203 0.094 Uiso calc R 1 . .
    H H20B 0.1462 0.8378 0.4517 0.094 Uiso calc R 1 . .
    H H20C 0.1125 0.8567 0.4047 0.094 Uiso calc R 1 . .
    C C21 0.4632(3) 1.1764(10) 0.40269(14) 0.0513(13) Uani d . 1 . .
    H H21A 0.5264 1.0852 0.4002 0.077 Uiso calc R 1 . .
    H H21B 0.4633 1.2881 0.4274 0.077 Uiso calc R 1 . .
    H H21C 0.4524 1.2889 0.3785 0.077 Uiso calc R 1 . .
    C C22 0.3780(4) 0.1473(12) 0.1656(2) 0.0755(16) Uani d . 1 . .
    H H22A 0.4269 0.0056 0.1624 0.113 Uiso calc R 1 . .
    H H22B 0.3280 0.1286 0.1442 0.113 Uiso calc R 1 . .
    H H22C 0.3472 0.1329 0.1927 0.113 Uiso calc R 1 . .
loop_
    _atom_site_aniso_label
    _atom_site_aniso_U_11
    _atom_site_aniso_U_22
    _atom_site_aniso_U_33
    _atom_site_aniso_U_12
    _atom_site_aniso_U_13
    _atom_site_aniso_U_23
    O1 0.0574(19) 0.061(2) 0.0310(16) -0.0138(17) 0.0085(14) -0.0099(15)
    O2 0.104(3) 0.092(3) 0.050(2) -0.048(2) 0.0258(19) -0.030(2)
    O3 0.052(2) 0.058(2) 0.0388(17) -0.0123(18) 0.0051(14) -0.0016(16)
    O4 0.0519(19) 0.052(2) 0.0299(16) 0.0046(16) 0.0083(14) 0.0080(15)
    O5 0.0585(19) 0.061(2) 0.0350(17) -0.0140(19) 0.0038(15) -0.0064(16)
    O6 0.088(3) 0.080(3) 0.064(3) -0.023(2) 0.018(2) -0.018(2)
    N1 0.056(2) 0.059(3) 0.048(2) -0.009(2) 0.000(2) -0.008(2)
    N2 0.058(2) 0.054(3) 0.031(2) -0.001(2) 0.0097(17) -0.0052(18)
    N3 0.051(2) 0.057(3) 0.0264(19) 0.003(2) 0.0121(18) -0.0002(18)
    C1 0.063(3) 0.080(4) 0.060(3) -0.016(3) 0.000(3) -0.019(3)
    C2 0.080(4) 0.073(4) 0.052(3) -0.001(4) -0.011(3) -0.022(3)
    C3 0.077(4) 0.076(4) 0.037(3) 0.017(3) -0.007(3) -0.010(3)
    C4 0.064(3) 0.048(3) 0.033(3) 0.014(3) -0.001(2) -0.005(2)
    C5 0.077(4) 0.070(4) 0.036(3) 0.013(3) 0.010(3) -0.007(3)
    C6 0.067(3) 0.069(4) 0.043(3) 0.004(3) 0.017(3) 0.002(3)
    C7 0.058(3) 0.065(4) 0.036(3) -0.004(3) 0.012(2) -0.008(2)
    C8 0.052(3) 0.052(3) 0.027(2) -0.001(3) 0.005(2) -0.003(2)
    C9 0.051(3) 0.043(3) 0.038(3) 0.007(3) 0.002(2) 0.000(2)
    C10 0.052(3) 0.060(3) 0.034(2) -0.013(3) 0.005(2) -0.010(2)
    C11 0.046(3) 0.062(4) 0.035(3) -0.010(3) 0.006(2) -0.009(3)
    C12 0.051(3) 0.055(3) 0.033(2) -0.005(3) 0.008(2) -0.003(2)
    C13 0.041(3) 0.052(3) 0.032(2) 0.002(2) 0.005(2) 0.001(2)
    C14 0.047(3) 0.047(3) 0.033(2) -0.001(2) 0.0023(19) -0.003(2)
    C15 0.037(3) 0.043(3) 0.037(3) 0.001(2) 0.0049(19) 0.010(2)
    C16 0.041(3) 0.042(3) 0.028(2) 0.003(2) 0.0052(19) 0.002(2)
    C17 0.046(3) 0.047(3) 0.029(2) 0.007(2) -0.0021(19) 0.001(2)
    C18 0.043(3) 0.047(3) 0.032(2) 0.001(2) 0.004(2) 0.004(2)
    C19 0.057(3) 0.058(3) 0.041(3) -0.015(3) -0.005(2) -0.001(3)
    C20 0.070(3) 0.058(4) 0.059(3) 0.002(3) 0.025(3) 0.002(3)
    C21 0.050(3) 0.050(3) 0.053(3) -0.007(3) -0.003(2) -0.010(2)
    C22 0.069(4) 0.069(4) 0.088(4) -0.001(3) -0.003(3) 0.008(3)
_geom_special_details
;
All e.s.d.'s (except the e.s.d. in the dihedral angle between two l.s. planes)
are estimated using the full covariance matrix. The cell e.s.d.'s are taken
into account individually in the estimation of e.s.d.'s in distances, angles
and torsion angles; correlations between e.s.d.'s in cell parameters are only
used when they are defined by crystal symmetry. An approximate (isotropic)
treatment of cell e.s.d.'s is used for estimating e.s.d.'s involving l.s.
planes.
;
loop_
    _geom_bond_atom_site_label_1
    _geom_bond_atom_site_label_2
    _geom_bond_site_symmetry_2
    _geom_bond_distance
    _geom_bond_publ_flag
    O1 C8 . 1.369(5) ?
    O1 C10 . 1.429(5) ?
    O2 C11 . 1.225(5) ?
    O3 C15 . 1.360(5) ?
    O3 C19 . 1.432(5) ?
    O4 C16 . 1.367(5) ?
    O4 C20 . 1.418(5) ?
    O5 C17 . 1.364(5) ?
    O5 C21 . 1.429(5) ?
    O6 C22 . 1.407(6) ?
    O6 H6 . 0.8200 ?
    N1 C1 . 1.306(6) ?
    N1 C9 . 1.366(6) ?
    N2 C11 . 1.329(5) ?
    N2 N3 . 1.389(5) ?
    N2 H4 . 0.8600 ?
    N3 C12 . 1.275(5) ?
    C1 C2 . 1.386(7) ?
    C1 H1 . 0.9300 ?
    C2 C3 . 1.365(8) ?
    C2 H2 . 0.9300 ?
    C3 C4 . 1.387(7) ?
    C3 H3 . 0.9300 ?
    C4 C5 . 1.404(7) ?
    C4 C9 . 1.422(6) ?
    C5 C6 . 1.358(7) ?
    C5 H5 . 0.9300 ?
    C6 C7 . 1.407(6) ?
    C6 H6A . 0.9300 ?
    C7 C8 . 1.358(6) ?
    C7 H7 . 0.9300 ?
    C8 C9 . 1.418(6) ?
    C10 C11 . 1.483(6) ?
    C10 H10A . 0.9700 ?
    C10 H10B . 0.9700 ?
    C12 C13 . 1.450(6) ?
    C12 H12 . 0.9300 ?
    C13 C14 . 1.382(6) ?
    C13 C18 . 1.391(6) ?
    C14 C15 . 1.389(5) ?
    C14 H14 . 0.9300 ?
    C15 C16 . 1.394(6) ?
    C16 C17 . 1.390(6) ?
    C17 C18 . 1.398(6) ?
    C18 H18 . 0.9300 ?
    C19 H19A . 0.9600 ?
    C19 H19B . 0.9600 ?
    C19 H19C . 0.9600 ?
    C20 H20A . 0.9600 ?
    C20 H20B . 0.9600 ?
    C20 H20C . 0.9600 ?
    C21 H21A . 0.9600 ?
    C21 H21B . 0.9600 ?
    C21 H21C . 0.9600 ?
    C22 H22A . 0.9600 ?
    C22 H22B . 0.9600 ?
    C22 H22C . 0.9600 ?
loop_
    _geom_angle_atom_site_label_1
    _geom_angle_atom_site_label_2
    _geom_angle_atom_site_label_3
    _geom_angle_site_symmetry_1
    _geom_angle_site_symmetry_3
    _geom_angle
    _geom_angle_publ_flag
    C8 O1 C10 . . 114.8(3) ?
    C15 O3 C19 . . 117.5(3) ?
    C16 O4 C20 . . 115.1(3) ?
    C17 O5 C21 . . 118.5(3) ?
    C22 O6 H6 . . 109.5 ?
    C1 N1 C9 . . 118.0(4) ?
    C11 N2 N3 . . 120.0(4) ?
    C11 N2 H4 . . 120.0 ?
    N3 N2 H4 . . 120.0 ?
    C12 N3 N2 . . 114.8(4) ?
    N1 C1 C2 . . 124.6(5) ?
    N1 C1 H1 . . 117.7 ?
    C2 C1 H1 . . 117.7 ?
    C3 C2 C1 . . 118.4(5) ?
    C3 C2 H2 . . 120.8 ?
    C1 C2 H2 . . 120.8 ?
    C2 C3 C4 . . 119.8(5) ?
    C2 C3 H3 . . 120.1 ?
    C4 C3 H3 . . 120.1 ?
    C3 C4 C5 . . 122.5(5) ?
    C3 C4 C9 . . 118.1(5) ?
    C5 C4 C9 . . 119.4(5) ?
    C6 C5 C4 . . 120.1(5) ?
    C6 C5 H5 . . 120.0 ?
    C4 C5 H5 . . 120.0 ?
    C5 C6 C7 . . 121.0(5) ?
    C5 C6 H6A . . 119.5 ?
    C7 C6 H6A . . 119.5 ?
    C8 C7 C6 . . 120.6(5) ?
    C8 C7 H7 . . 119.7 ?
    C6 C7 H7 . . 119.7 ?
    C7 C8 O1 . . 124.9(4) ?
    C7 C8 C9 . . 120.1(4) ?
    O1 C8 C9 . . 115.0(4) ?
    N1 C9 C8 . . 120.1(4) ?
    N1 C9 C4 . . 121.1(4) ?
    C8 C9 C4 . . 118.9(4) ?
    O1 C10 C11 . . 113.9(4) ?
    O1 C10 H10A . . 108.8 ?
    C11 C10 H10A . . 108.8 ?
    O1 C10 H10B . . 108.8 ?
    C11 C10 H10B . . 108.8 ?
    H10A C10 H10B . . 107.7 ?
    O2 C11 N2 . . 123.9(4) ?
    O2 C11 C10 . . 117.0(4) ?
    N2 C11 C10 . . 119.1(4) ?
    N3 C12 C13 . . 121.3(4) ?
    N3 C12 H12 . . 119.4 ?
    C13 C12 H12 . . 119.4 ?
    C14 C13 C18 . . 120.3(4) ?
    C14 C13 C12 . . 117.3(4) ?
    C18 C13 C12 . . 122.4(4) ?
    C13 C14 C15 . . 120.6(4) ?
    C13 C14 H14 . . 119.7 ?
    C15 C14 H14 . . 119.7 ?
    O3 C15 C14 . . 124.5(4) ?
    O3 C15 C16 . . 115.8(4) ?
    C14 C15 C16 . . 119.7(4) ?
    O4 C16 C17 . . 120.8(4) ?
    O4 C16 C15 . . 119.3(4) ?
    C17 C16 C15 . . 119.6(3) ?
    O5 C17 C16 . . 114.8(3) ?
    O5 C17 C18 . . 124.5(4) ?
    C16 C17 C18 . . 120.6(4) ?
    C13 C18 C17 . . 119.1(4) ?
    C13 C18 H18 . . 120.5 ?
    C17 C18 H18 . . 120.5 ?
    O3 C19 H19A . . 109.5 ?
    O3 C19 H19B . . 109.5 ?
    H19A C19 H19B . . 109.5 ?
    O3 C19 H19C . . 109.5 ?
    H19A C19 H19C . . 109.5 ?
    H19B C19 H19C . . 109.5 ?
    O4 C20 H20A . . 109.5 ?
    O4 C20 H20B . . 109.5 ?
    H20A C20 H20B . . 109.5 ?
    O4 C20 H20C . . 109.5 ?
    H20A C20 H20C . . 109.5 ?
    H20B C20 H20C . . 109.5 ?
    O5 C21 H21A . . 109.5 ?
    O5 C21 H21B . . 109.5 ?
    H21A C21 H21B . . 109.5 ?
    O5 C21 H21C . . 109.5 ?
    H21A C21 H21C . . 109.5 ?
    H21B C21 H21C . . 109.5 ?
    O6 C22 H22A . . 109.5 ?
    O6 C22 H22B . . 109.5 ?
    H22A C22 H22B . . 109.5 ?
    O6 C22 H22C . . 109.5 ?
    H22A C22 H22C . . 109.5 ?
    H22B C22 H22C . . 109.5 ?
loop_
    _geom_torsion_atom_site_label_1
    _geom_torsion_atom_site_label_2
    _geom_torsion_atom_site_label_3
    _geom_torsion_atom_site_label_4
    _geom_torsion_site_symmetry_1
    _geom_torsion_site_symmetry_2
    _geom_torsion_site_symmetry_3
    _geom_torsion_site_symmetry_4
    _geom_torsion
    _geom_torsion_publ_flag
    C11 N2 N3 C12 . . . . 172.4(4) ?
    C9 N1 C1 C2 . . . . 0.2(8) ?
    N1 C1 C2 C3 . . . . -0.7(9) ?
    C1 C2 C3 C4 . . . . 0.8(8) ?
    C2 C3 C4 C5 . . . . 179.8(5) ?
    C2 C3 C4 C9 . . . . -0.6(7) ?
    C3 C4 C5 C6 . . . . -179.0(5) ?
    C9 C4 C5 C6 . . . . 1.5(7) ?
    C4 C5 C6 C7 . . . . -1.0(8) ?
    C5 C6 C7 C8 . . . . -0.3(8) ?
    C6 C7 C8 O1 . . . . -179.7(4) ?
    C6 C7 C8 C9 . . . . 1.0(7) ?
    C10 O1 C8 C7 . . . . 6.0(6) ?
    C10 O1 C8 C9 . . . . -174.7(4) ?
    C1 N1 C9 C8 . . . . -179.4(5) ?
    C1 N1 C9 C4 . . . . 0.0(7) ?
    C7 C8 C9 N1 . . . . 179.0(4) ?
    O1 C8 C9 N1 . . . . -0.3(6) ?
    C7 C8 C9 C4 . . . . -0.5(6) ?
    O1 C8 C9 C4 . . . . -179.8(4) ?
    C3 C4 C9 N1 . . . . 0.2(6) ?
    C5 C4 C9 N1 . . . . 179.7(5) ?
    C3 C4 C9 C8 . . . . 179.7(4) ?
    C5 C4 C9 C8 . . . . -0.8(6) ?
    C8 O1 C10 C11 . . . . 174.8(4) ?
    N3 N2 C11 O2 . . . . 1.5(7) ?
    N3 N2 C11 C10 . . . . -178.3(4) ?
    O1 C10 C11 O2 . . . . -169.6(4) ?
    O1 C10 C11 N2 . . . . 10.2(7) ?
    N2 N3 C12 C13 . . . . 179.2(4) ?
    N3 C12 C13 C14 . . . . 174.7(4) ?
    N3 C12 C13 C18 . . . . -7.0(7) ?
    C18 C13 C14 C15 . . . . 0.5(7) ?
    C12 C13 C14 C15 . . . . 178.9(4) ?
    C19 O3 C15 C14 . . . . 0.2(6) ?
    C19 O3 C15 C16 . . . . -179.5(4) ?
    C13 C14 C15 O3 . . . . 179.8(4) ?
    C13 C14 C15 C16 . . . . -0.4(6) ?
    C20 O4 C16 C17 . . . . 76.2(5) ?
    C20 O4 C16 C15 . . . . -109.2(5) ?
    O3 C15 C16 O4 . . . . 5.0(6) ?
    C14 C15 C16 O4 . . . . -174.7(4) ?
    O3 C15 C16 C17 . . . . 179.7(4) ?
    C14 C15 C16 C17 . . . . 0.0(6) ?
    C21 O5 C17 C16 . . . . -174.9(4) ?
    C21 O5 C17 C18 . . . . 6.1(6) ?
    O4 C16 C17 O5 . . . . -4.0(6) ?
    C15 C16 C17 O5 . . . . -178.6(4) ?
    O4 C16 C17 C18 . . . . 175.1(4) ?
    C15 C16 C17 C18 . . . . 0.5(6) ?
    C14 C13 C18 C17 . . . . -0.1(7) ?
    C12 C13 C18 C17 . . . . -178.4(4) ?
    O5 C17 C18 C13 . . . . 178.6(4) ?
    C16 C17 C18 C13 . . . . -0.4(6) ?
loop_
    _geom_hbond_atom_site_label_D
    _geom_hbond_atom_site_label_H
    _geom_hbond_atom_site_label_A
    _geom_hbond_site_symmetry_A
    _geom_hbond_distance_DH
    _geom_hbond_distance_HA
    _geom_hbond_distance_DA
    _geom_hbond_angle_DHA
    O6 H6 N1 . 0.82 2.02 2.814(5) 163.7
    N2 H4 O6 . 0.86 2.30 3.070(4) 148.8
    C3 H3 O5 2_664 0.93 2.45 3.340(6) 159.2
    C5 H5 O4 2_664 0.93 2.52 3.411(6) 159.7
    C19 H19A O2 3_465 0.96 2.37 3.196(6) 144.3
    C21 H21A O3 3_565 0.96 2.57 3.265(5) 129.8
