# Supplementary material for: (E)-N′-(3,4,5-Trimethoxy­benzyl­idene)-2-(8-quinol­yloxy)acetohydrazide methanol solvate
Source: Acta Crystallogr Sect E Struct Rep Online. 2009 Dec 4;66(Pt 1):o23. doi: 10.1107/S1600536809051113 (PMC2980132; doi:10.1107/S1600536809051113)
Supplement: Supplementary file 2 [file e-66-00o23-Isup2.hkl]

# 
# h,k,l, Fc-squared, Fo-squared, sigma(Fo-squared) and status flag 
# 
data_I
_shelx_title ' 1 in Pna2(1)' 
_shelx_refln_list_code          4 
_shelx_F_calc_maximum      171.95 
_exptl_crystal_F_000       904.00 
_reflns_d_resolution_high  0.8394 
 
loop_ 
 _symmetry_equiv_pos_as_xyz 
 'x, y, z' 
 '-x, -y, z+1/2' 
 'x+1/2, -y+1/2, z' 
 '-x+1/2, y+1/2, z+1/2' 
 
_cell_length_a    13.3849 
_cell_length_b     4.9005 
_cell_length_c    31.8904 
_cell_angle_alpha  90.000 
_cell_angle_beta   90.000 
_cell_angle_gamma  90.000 
 
_shelx_F_squared_multiplier     1.000 
 
loop_ 
 _refln_index_h 
 _refln_index_k 
 _refln_index_l 
 _refln_F_squared_calc 
 _refln_F_squared_meas 
 _refln_F_squared_sigma 
 _refln_observed_status 
   2   0   0      205.68      189.44     15.46 o 
   4   0   0     2838.22     2764.79    125.98 o 
   6   0   0        9.17        9.12      6.13 o 
   8   0   0     2233.18     2226.14    106.32 o 
  10   0   0      204.32      207.76     21.36 o 
  12   0   0        0.00        1.81     15.53 o 
  14   0   0       18.03       -6.90     19.17 o 
   1   1   0       48.68       55.76      5.23 o 
   2   1   0      165.72      200.89      9.89 o 
   3   1   0      520.77      498.61     30.01 o 
   4   1   0      130.28      116.22      9.02 o 
   5   1   0       13.01        7.98      3.94 o 
   6   1   0      712.43      761.75     28.74 o 
   7   1   0     1167.17     1131.23     40.94 o 
   8   1   0       97.75       99.86      9.76 o 
   9   1   0        9.42       -3.52      7.72 o 
  10   1   0      114.46      118.18     14.31 o 
  11   1   0        2.05       -0.14      9.43 o 
  12   1   0        0.10      -18.72     15.01 o 
  13   1   0        2.51      -17.62     11.97 o 
  14   1   0        0.15        0.23     14.98 o 
  15   1   0        4.03      -11.75     16.36 o 
   0   2   0     2832.56     2780.95    190.75 o 
   1   2   0      153.36      152.01     12.91 o 
   2   2   0     1080.62     1115.98     48.10 o 
   3   2   0      163.17      160.18     13.71 o 
   4   2   0      196.25      230.34     14.39 o 
   5   2   0     2260.66     2378.92     81.26 o 
   6   2   0       56.17       43.11      7.90 o 
   7   2   0      109.25       96.87     13.15 o 
   8   2   0       10.13       -1.77      7.94 o 
   9   2   0      500.34      474.66     30.76 o 
  10   2   0      140.38      140.99     25.71 o 
  11   2   0      232.27      213.98     22.49 o 
  12   2   0        1.73       -5.19     11.49 o 
  13   2   0        5.81      -19.24     12.83 o 
  14   2   0       28.27       40.33     18.18 o 
   1   3   0      163.93      181.19     18.15 o 
   2   3   0        2.19       12.32      8.65 o 
   3   3   0       41.20       44.84     10.89 o 
   4   3   0      219.99      281.46     29.58 o 
   5   3   0      367.28      380.05     25.98 o 
   6   3   0       21.01        2.20     12.40 o 
   7   3   0        6.25      -11.29      9.64 o 
   8   3   0      182.49      172.21     22.02 o 
   9   3   0        2.05      -16.97     11.31 o 
  10   3   0       28.72       38.11     15.36 o 
  11   3   0       64.96       61.46     23.79 o 
  12   3   0        5.44       37.25     16.87 o 
  13   3   0       18.15       34.43     17.68 o 
   0   4   0      275.92      222.49     33.97 o 
   1   4   0        3.19       10.79     13.80 o 
   2   4   0        0.86       -5.66     10.12 o 
   3   4   0       17.18       33.71     11.29 o 
   4   4   0      141.82      151.91     27.45 o 
   5   4   0     1256.14     1497.70     89.35 o 
   6   4   0      120.19       95.68     31.92 o 
   7   4   0       18.35       27.30     20.32 o 
   8   4   0        5.74       31.13     19.54 o 
   9   4   0        0.26        2.39     20.38 o 
  10   4   0       17.12       39.12     30.79 o 
  11   4   0       66.91       61.21     45.48 o 
   1   5   0       20.70       32.36     18.10 o 
   2   5   0       61.16      104.17     26.83 o 
   3   5   0       84.06       80.82     38.87 o 
   4   5   0        2.25       14.84     21.57 o 
   5   5   0        0.07      -24.68     20.44 o 
   6   5   0        1.77      -19.28     21.07 o 
   7   5   0        0.26      -19.34     21.70 o 
   8   5   0        1.59      -22.30     23.72 o 
   2   0   1    16111.20    18151.55    826.15 o 
   4   0   1     6882.38     6723.25    212.45 o 
   6   0   1     1149.07     1110.36     38.74 o 
   8   0   1     2308.26     2569.94     85.89 o 
  10   0   1      467.58      476.47     23.35 o 
  12   0   1       28.54       10.12     14.39 o 
  14   0   1       71.13       87.09     20.43 o 
   0   1   1     5692.28     5470.80    205.33 o 
   1   1   1     4702.46     4533.20    131.49 o 
   2   1   1     4468.75     4339.27     98.19 o 
   3   1   1     2651.00     2562.25     59.08 o 
   4   1   1      183.25      173.74      6.53 o 
   5   1   1     1026.32     1000.36     25.21 o 
   6   1   1     1237.52     1269.88     31.50 o 
   7   1   1      105.01      115.24      6.79 o 
   8   1   1      125.08      134.97      7.74 o 
   9   1   1       88.62       96.35      8.92 o 
  10   1   1      190.64      198.21     13.07 o 
  11   1   1      112.96      125.18     11.22 o 
  12   1   1        4.42        9.91      7.77 o 
  13   1   1        9.32       11.18      9.57 o 
  14   1   1       36.84       28.54     11.70 o 
  15   1   1       24.39       21.38     12.40 o 
   1   2   1       23.04       27.20      4.42 o 
   2   2   1      562.91      549.90     17.84 o 
   3   2   1      916.39      882.46     27.92 o 
   4   2   1      627.72      587.04     18.07 o 
   5   2   1        9.83        7.40      5.77 o 
   6   2   1      146.23      150.06      9.76 o 
   7   2   1      108.99      121.99     12.33 o 
   8   2   1       24.24       19.78      6.84 o 
   9   2   1      315.59      308.28     26.55 o 
  10   2   1       35.30       33.37      8.85 o 
  11   2   1       19.34       26.55      9.81 o 
  12   2   1       28.90       26.80      9.67 o 
  13   2   1       66.64       58.28     11.78 o 
  14   2   1        2.21        0.14     11.52 o 
   0   3   1      853.52      830.08     32.70 o 
   1   3   1       20.14       18.10      5.83 o 
   2   3   1      155.18      170.02     15.35 o 
   3   3   1       11.32       11.36      8.28 o 
   4   3   1        2.23        2.57      5.65 o 
   5   3   1      163.68      159.28     13.74 o 
   6   3   1       14.69       10.84      8.94 o 
   7   3   1        4.56        3.91      7.44 o 
   8   3   1       62.21       51.50     11.15 o 
   9   3   1       33.53       36.82     10.52 o 
  10   3   1        2.03       10.87      9.40 o 
  11   3   1       52.90       42.55     11.41 o 
  12   3   1        6.67        5.70     10.70 o 
  13   3   1        0.11       27.63     11.83 o 
   1   4   1      110.85      130.49     13.75 o 
   2   4   1      273.44      292.12     16.97 o 
   3   4   1      410.44      495.18     24.39 o 
   4   4   1      341.77      300.09     21.24 o 
   5   4   1       47.07       59.88     15.10 o 
   6   4   1      169.22      160.20     20.39 o 
   7   4   1      121.61      116.83     18.78 o 
   8   4   1       56.86       31.86     15.50 o 
   9   4   1        1.70        6.95     14.84 o 
  10   4   1        8.73        8.01     15.77 o 
  11   4   1        5.46        5.53     15.70 o 
   0   5   1       54.90       73.99     22.87 o 
   1   5   1        5.89        3.53     12.08 o 
   2   5   1       15.31       15.44     14.98 o 
   3   5   1       58.87       49.73     16.18 o 
   4   5   1       59.75       60.85     16.79 o 
   5   5   1       50.36       60.74     16.93 o 
   6   5   1       47.55       37.93     16.95 o 
   7   5   1        6.60       -0.42     14.38 o 
   8   5   1        3.85      -17.40     14.66 o 
   2   0   2     7425.07     7555.73    345.33 o 
   4   0   2     5817.21     5573.50    176.58 o 
   6   0   2      242.33      241.72     15.01 o 
   8   0   2      666.94      733.36     28.60 o 
  10   0   2       45.38       40.02      8.81 o 
  12   0   2        6.00       -2.60     10.59 o 
  14   0   2        4.77       -8.33     16.22 o 
   1   1   2     1562.84     1559.99     40.04 o 
   2   1   2    14056.20    14520.05    304.65 o 
   3   1   2     3065.68     2844.10     65.25 o 
   4   1   2     1630.67     1554.27     39.85 o 
   5   1   2     1145.14     1083.34     27.13 o 
   6   1   2     1480.44     1487.78     36.16 o 
   7   1   2      407.83      430.85     13.79 o 
   8   1   2       61.61       57.85      6.14 o 
   9   1   2       53.89       40.40      7.99 o 
  10   1   2        6.29        4.51      7.51 o 
  11   1   2        6.14        2.53      6.71 o 
  12   1   2       36.80       36.33      8.81 o 
  13   1   2        2.68       -1.98      9.19 o 
  14   1   2        7.11        1.81     10.14 o 
  15   1   2       10.31       31.72     13.02 o 
   0   2   2      170.68      192.79     15.14 o 
   1   2   2       94.33       82.96      8.70 o 
   2   2   2      969.40      971.72     27.69 o 
   3   2   2      357.32      358.44     13.20 o 
   4   2   2      894.53      907.18     24.82 o 
   5   2   2      412.70      425.34     14.43 o 
   6   2   2      107.67      109.07      6.56 o 
   7   2   2      142.06      156.84     13.90 o 
   8   2   2      239.48      234.04     14.70 o 
   9   2   2        0.03        6.60      7.68 o 
  10   2   2       12.87       12.56      8.07 o 
  11   2   2       23.05        9.40      8.21 o 
  12   2   2       26.52       23.88      9.54 o 
  13   2   2      104.49       95.85     13.00 o 
  14   2   2       20.04       26.01     11.96 o 
   1   3   2       58.20       65.10      9.07 o 
   2   3   2       11.62        4.32      5.32 o 
   3   3   2      103.50      109.12     12.42 o 
   4   3   2       48.98       57.15     13.91 o 
   5   3   2      339.08      374.39     21.21 o 
   6   3   2      173.99      186.30     17.54 o 
   7   3   2        3.36        2.49      7.83 o 
   8   3   2       45.08       31.11     14.01 o 
   9   3   2      222.47      206.49     16.76 o 
  10   3   2       19.54       26.83     10.08 o 
  11   3   2       49.11       43.94     11.94 o 
  12   3   2       20.19       24.71     11.08 o 
  13   3   2       11.30        8.47     14.72 o 
   0   4   2       46.81       45.64     15.76 o 
   1   4   2       33.65       22.07     12.52 o 
   2   4   2       45.35       46.96      9.87 o 
   3   4   2       43.84       39.81      9.81 o 
   4   4   2      378.33      403.12     27.17 o 
   5   4   2       29.57       30.95     13.58 o 
   6   4   2       17.91       16.20     11.72 o 
   7   4   2       17.09        8.00     11.46 o 
   8   4   2        5.74        5.14     13.44 o 
   9   4   2       25.99        7.74     14.85 o 
  10   4   2        5.02       16.63     15.76 o 
  11   4   2       13.11        9.05     15.48 o 
   1   5   2       71.57       86.34     19.69 o 
   2   5   2      214.44      256.65     23.49 o 
   3   5   2       75.42       79.27     17.47 o 
   4   5   2       14.11        3.05     15.38 o 
   5   5   2       25.43       10.47     13.58 o 
   6   5   2       13.44       -8.37     13.18 o 
   7   5   2       48.80       57.27     18.58 o 
   8   5   2        7.44       23.66     18.11 o 
   2   0   3     1069.78      905.22     35.74 o 
   4   0   3     2134.75     1961.70     63.97 o 
   6   0   3       38.41       39.74      5.47 o 
   8   0   3      141.72      144.50     16.96 o 
  10   0   3      301.75      304.98     26.88 o 
  12   0   3        2.64        2.43     11.63 o 
  14   0   3       37.92       48.60     28.70 o 
   0   1   3      481.93      462.07     26.01 o 
   1   1   3     3157.19     2948.68     87.46 o 
   2   1   3    29565.58    33059.89    657.65 o 
   3   1   3    14022.79    14395.46    341.42 o 
   4   1   3     2450.90     2345.53     58.46 o 
   5   1   3     1505.84     1493.70     38.83 o 
   6   1   3     1535.90     1574.71     41.15 o 
   7   1   3       65.34       63.00     10.52 o 
   8   1   3      485.32      489.24     24.03 o 
   9   1   3       46.55       47.37      9.96 o 
  10   1   3       95.30       92.16      9.67 o 
  11   1   3      238.73      255.66     15.15 o 
  12   1   3       38.42       21.19      9.36 o 
  13   1   3       27.85       18.97      9.77 o 
  14   1   3       37.80       24.44     11.36 o 
  15   1   3       45.48       26.20     12.80 o 
   1   2   3      175.02      164.46     12.00 o 
   2   2   3      214.13      227.75     11.01 o 
   3   2   3      443.40      454.04     15.01 o 
   4   2   3      618.56      634.41     23.54 o 
   5   2   3     1490.02     1541.63     39.05 o 
   6   2   3      578.72      629.39     21.25 o 
   7   2   3      583.48      596.40     30.27 o 
   8   2   3       45.48       47.33      8.17 o 
   9   2   3       15.57        7.52      7.16 o 
  10   2   3       88.77       81.63     10.38 o 
  11   2   3       76.69       70.34     16.10 o 
  12   2   3       48.57       39.79     10.05 o 
  13   2   3        0.44        3.19      9.80 o 
  14   2   3        1.36       13.59     11.19 o 
   0   3   3      200.66      207.35     22.31 o 
   1   3   3      142.69      134.44     12.59 o 
   2   3   3      170.74      164.90     10.33 o 
   3   3   3      867.90      922.21     28.04 o 
   4   3   3       99.13      100.36      9.32 o 
   5   3   3      321.30      312.69     25.63 o 
   6   3   3      245.57      234.00     28.71 o 
   7   3   3      889.18      907.80     34.82 o 
   8   3   3      151.41      158.27     23.34 o 
   9   3   3      131.90      125.29     13.96 o 
  10   3   3       23.79       26.63     10.08 o 
  11   3   3       76.76       66.98     13.05 o 
  12   3   3        8.34       13.30     11.24 o 
  13   3   3        2.78       12.63     11.81 o 
   1   4   3      171.31      162.46     13.50 o 
   2   4   3       37.59       36.96      8.68 o 
   3   4   3       53.04       47.04     11.07 o 
   4   4   3       21.49       32.85     10.45 o 
   5   4   3      194.59      216.09     22.27 o 
   6   4   3       42.77       41.01     14.36 o 
   7   4   3       31.65       19.94     14.27 o 
   8   4   3        0.84       12.73     13.44 o 
   9   4   3        1.09       -1.24     12.54 o 
  10   4   3       21.72        8.61     15.25 o 
  11   4   3        7.67      -14.02     14.69 o 
   0   5   3      175.03      262.81     55.74 o 
   1   5   3      132.41      126.42     18.59 o 
   2   5   3      183.10      257.40     23.30 o 
   3   5   3      198.29      228.20     23.17 o 
   4   5   3       39.20       32.82     14.43 o 
   5   5   3        8.39       14.79     16.62 o 
   6   5   3       44.09       18.05     16.79 o 
   7   5   3        1.84       -3.02     16.68 o 
   8   5   3        6.11        2.70     17.86 o 
   0   0   4    10866.75    10951.53    706.13 o 
   2   0   4     5871.97     5492.79    252.03 o 
   4   0   4     4984.77     4914.42    156.17 o 
   6   0   4      108.92      116.48      8.34 o 
   8   0   4      337.68      374.41     18.10 o 
  10   0   4      211.81      224.50     18.14 o 
  12   0   4       84.38       76.69     16.06 o 
  14   0   4       96.89      104.60     21.72 o 
   1   1   4     4070.32     3800.93    125.37 o 
   2   1   4    12667.91    12479.16    279.73 o 
   3   1   4     8157.98     7804.68    165.64 o 
   4   1   4      899.90      876.18     23.99 o 
   5   1   4      289.74      318.40     11.63 o 
   6   1   4      637.51      658.76     19.70 o 
   7   1   4      249.95      253.23     11.14 o 
   8   1   4        8.42        4.25      4.56 o 
   9   1   4      305.13      329.36     21.33 o 
  10   1   4        3.72       10.20      6.18 o 
  11   1   4      149.24      179.03     22.89 o 
  12   1   4       17.85       18.05      8.47 o 
  13   1   4      115.12      124.43     24.96 o 
  14   1   4        9.44        2.41     15.22 o 
  15   1   4        2.22        1.02     11.82 o 
   0   2   4       75.41       53.02     10.86 o 
   1   2   4       16.68       14.78      4.48 o 
   2   2   4      458.20      496.46     16.88 o 
   3   2   4     4200.34     4138.73     91.17 o 
   4   2   4      405.82      409.42     12.83 o 
   5   2   4      407.78      445.04     15.13 o 
   6   2   4      485.21      511.14     18.57 o 
   7   2   4        3.07        1.86      4.77 o 
   8   2   4       64.62       63.02     10.22 o 
   9   2   4       62.60       51.73      9.25 o 
  10   2   4       15.15       13.27      8.01 o 
  11   2   4       71.91       45.98     12.78 o 
  12   2   4       77.44       88.59     13.33 o 
  13   2   4        0.36       -8.71      8.94 o 
  14   2   4        2.75        6.11     11.57 o 
   1   3   4      165.17      174.89     12.79 o 
   2   3   4      236.61      255.95     18.24 o 
   3   3   4      107.72      108.06      7.93 o 
   4   3   4       12.83        2.12      5.78 o 
   5   3   4       64.44       59.88      9.84 o 
   6   3   4       65.56       65.97     15.31 o 
   7   3   4      264.74      251.93     18.79 o 
   8   3   4      119.01      124.37     15.67 o 
   9   3   4       25.62       23.84     10.27 o 
  10   3   4       61.40       76.46     12.69 o 
  11   3   4      141.57      167.18     28.17 o 
  12   3   4        2.38       -0.31     10.81 o 
  13   3   4        1.72        5.23     10.84 o 
   0   4   4       97.54      120.75     20.31 o 
   1   4   4       76.74       66.32     11.44 o 
   2   4   4      299.83      304.52     17.02 o 
   3   4   4       94.24       63.19     11.62 o 
   4   4   4       22.54       21.32      9.70 o 
   5   4   4       59.35       36.44     16.62 o 
   6   4   4        6.35       -2.49     11.99 o 
   7   4   4       40.51       20.06     13.57 o 
   8   4   4       29.95       -3.23     13.54 o 
   9   4   4       61.58       49.03     16.88 o 
  10   4   4        3.05      -10.13     14.31 o 
  11   4   4       25.36       14.94     15.52 o 
   1   5   4       35.95       26.71     15.76 o 
   2   5   4       44.54       46.59     16.51 o 
   3   5   4        6.32       -0.20     14.30 o 
   4   5   4       12.40        1.82     15.63 o 
   5   5   4       30.61       23.21     19.58 o 
   6   5   4        2.68        3.73     16.62 o 
   7   5   4        1.09       -1.81     17.22 o 
   8   5   4        2.72        9.00     18.21 o 
   2   0   5     3488.15     3206.51    118.99 o 
   4   0   5     1251.27     1219.31     33.61 o 
   6   0   5      678.18      704.18     26.25 o 
   8   0   5      638.01      662.41     26.47 o 
  10   0   5      423.68      419.39     24.91 o 
  12   0   5       28.76       34.99     13.84 o 
  14   0   5       39.07       38.26     34.91 o 
   0   1   5     1768.11     1666.32     65.12 o 
   1   1   5     1790.71     1640.26     49.81 o 
   2   1   5     2919.55     2702.19     58.83 o 
   3   1   5      119.82      109.81      5.41 o 
   4   1   5     2547.43     2473.55     58.11 o 
   5   1   5       89.64       79.98      6.28 o 
   6   1   5       71.83       72.80      7.24 o 
   7   1   5       49.50       45.73      5.68 o 
   8   1   5      222.89      229.75     11.18 o 
   9   1   5       46.74       34.37      6.21 o 
  10   1   5      103.55      106.75     10.08 o 
  11   1   5       59.00       51.86      8.72 o 
  12   1   5       92.44       84.62     11.76 o 
  13   1   5       88.74       71.12     14.35 o 
  14   1   5       26.40       28.01     11.77 o 
  15   1   5       40.46       39.78     13.27 o 
   1   2   5      756.20      753.87     24.42 o 
   2   2   5      256.22      249.23     12.92 o 
   3   2   5      149.99      160.44      8.85 o 
   4   2   5     1511.28     1528.08     34.64 o 
   5   2   5     1410.31     1418.21     33.01 o 
   6   2   5      117.50      103.67     10.11 o 
   7   2   5       59.58       42.32      6.48 o 
   8   2   5      210.52      220.36     14.02 o 
   9   2   5      265.78      259.79     16.75 o 
  10   2   5      104.38       72.92     10.43 o 
  11   2   5       23.30       34.59      9.12 o 
  12   2   5       23.90       19.58      9.30 o 
  13   2   5       23.78       22.50     10.99 o 
  14   2   5        7.64       13.90     11.09 o 
   0   3   5      653.31      622.29     43.03 o 
   1   3   5     1209.27     1239.05     43.67 o 
   2   3   5      225.39      261.88     13.80 o 
   3   3   5      301.28      303.65     12.82 o 
   4   3   5      152.39      130.11      9.68 o 
   5   3   5        8.74       24.40      7.57 o 
   6   3   5      146.63      138.39     12.68 o 
   7   3   5      668.97      664.77     29.60 o 
   8   3   5       40.90       35.00      9.13 o 
   9   3   5      153.13      171.04     14.16 o 
  10   3   5        7.79       -2.54      8.76 o 
  11   3   5       18.36       13.10     10.01 o 
  12   3   5       10.63       17.09     11.48 o 
  13   3   5       10.61        9.85     12.05 o 
   1   4   5       30.37       36.16     10.08 o 
   2   4   5       13.79       17.01      7.71 o 
   3   4   5        4.15       -4.62      9.04 o 
   4   4   5       10.83        0.17     10.07 o 
   5   4   5       70.31       56.28     23.08 o 
   6   4   5       28.65       38.39     13.27 o 
   7   4   5        2.71      -20.88     20.30 o 
   8   4   5       48.26       29.87     15.34 o 
   9   4   5       12.02        9.85     14.79 o 
  10   4   5       26.05       -4.16     14.80 o 
  11   4   5       24.26       28.72     16.53 o 
   0   5   5       10.80        5.40     18.17 o 
   1   5   5        6.39       -3.69     18.72 o 
   2   5   5       30.87       15.07     13.52 o 
   3   5   5       23.63       17.00     17.33 o 
   4   5   5       31.29        6.03     17.61 o 
   5   5   5        1.15       -2.19     15.61 o 
   6   5   5       17.25       30.96     17.80 o 
   7   5   5        1.04        6.10     17.64 o 
   0   0   6    15049.67    15563.11    694.67 o 
   2   0   6     2468.06     2285.08     74.18 o 
   4   0   6     6441.29     6015.30    170.40 o 
   6   0   6      251.94      273.36     11.32 o 
   8   0   6      456.71      476.70     19.76 o 
  10   0   6      252.34      281.82     43.05 o 
  12   0   6       64.68       82.72     16.75 o 
  14   0   6       53.24       90.82     20.61 o 
   1   1   6     3516.79     3307.56     97.48 o 
   2   1   6     2793.63     2721.88     62.87 o 
   3   1   6      525.96      502.69     12.50 o 
   4   1   6     4063.70     3940.90     90.23 o 
   5   1   6       10.51       11.50      3.55 o 
   6   1   6      542.98      558.07     21.95 o 
   7   1   6      453.87      443.36     14.24 o 
   8   1   6       29.94       26.22      6.17 o 
   9   1   6      385.36      382.37     15.55 o 
  10   1   6        9.68        9.51      6.29 o 
  11   1   6      120.19      123.50     14.36 o 
  12   1   6       14.98        5.76      8.29 o 
  13   1   6       37.27       47.52     11.02 o 
  14   1   6      168.82      149.22     16.48 o 
  15   1   6       19.87       12.91     11.99 o 
   0   2   6      538.14      473.01     32.05 o 
   1   2   6      310.16      324.86     14.27 o 
   2   2   6       88.33       99.00     11.53 o 
   3   2   6      243.35      285.19     11.38 o 
   4   2   6     3727.88     3790.03     75.49 o 
   5   2   6     6296.71     6217.16    133.98 o 
   6   2   6      291.41      279.37     14.35 o 
   7   2   6       52.90       63.04      7.39 o 
   8   2   6      641.25      672.39     21.57 o 
   9   2   6       18.23       18.96      8.10 o 
  10   2   6      289.17      272.46     16.72 o 
  11   2   6       13.31       14.62      8.09 o 
  12   2   6       31.07       20.35     11.85 o 
  13   2   6       16.65       13.81     10.46 o 
  14   2   6       11.05        5.47     11.65 o 
   1   3   6     1134.82     1308.11     45.60 o 
   2   3   6      447.36      495.55     19.60 o 
   3   3   6      403.63      404.66     18.32 o 
   4   3   6      149.79      158.22     12.50 o 
   5   3   6      119.57      107.01     11.34 o 
   6   3   6      156.21      143.20     16.92 o 
   7   3   6      464.46      468.20     24.73 o 
   8   3   6       15.50       10.26     10.65 o 
   9   3   6      265.96      297.91     23.60 o 
  10   3   6       72.53       90.96     14.68 o 
  11   3   6       67.76       60.93     12.46 o 
  12   3   6        9.99        8.03     11.01 o 
  13   3   6        2.96       -2.49     14.80 o 
   0   4   6       16.92       11.81     15.16 o 
   1   4   6       39.58       19.41     11.29 o 
   2   4   6       85.30       94.23     10.29 o 
   3   4   6       95.35       73.40     20.75 o 
   4   4   6      362.51      429.97     28.66 o 
   5   4   6      252.28      265.02     22.58 o 
   6   4   6       46.04       26.09     16.67 o 
   7   4   6       48.38       66.54     15.98 o 
   8   4   6        4.76        4.37     13.18 o 
   9   4   6       18.00        4.95     14.64 o 
  10   4   6       52.55       43.16     23.41 o 
  11   4   6        2.40      -15.36     15.67 o 
   1   5   6       57.51       74.44     18.42 o 
   2   5   6       39.53       34.81     16.05 o 
   3   5   6       43.91       38.61     19.50 o 
   4   5   6       41.39       41.24     19.27 o 
   5   5   6       12.07       30.56     18.61 o 
   6   5   6        6.86       13.51     16.65 o 
   7   5   6       23.16        9.14     17.32 o 
   2   0   7     2144.26     2041.11     66.57 o 
   4   0   7     1849.01     1699.23     50.33 o 
   6   0   7      504.93      485.41     18.02 o 
   8   0   7      420.42      435.44     16.94 o 
  10   0   7      104.07      106.25     19.45 o 
  12   0   7      148.92      149.56     21.50 o 
  14   0   7      210.41      247.62     44.93 o 
   0   1   7     5528.19     5092.48    190.57 o 
   1   1   7     1263.00     1131.26     32.39 o 
   2   1   7      970.30      906.39     22.78 o 
   3   1   7      828.67      811.17     18.32 o 
   4   1   7      219.22      224.37      7.48 o 
   5   1   7      617.43      620.41     16.39 o 
   6   1   7     1622.64     1638.67     40.53 o 
   7   1   7      129.61      111.36      7.29 o 
   8   1   7      340.64      307.02     12.74 o 
   9   1   7      155.46      168.29     13.56 o 
  10   1   7       19.93       19.60      6.28 o 
  11   1   7       37.26       29.51     12.21 o 
  12   1   7        3.13       12.70      8.44 o 
  13   1   7       68.34       66.96     15.44 o 
  14   1   7      166.79      206.15     21.36 o 
  15   1   7       60.84       57.18     14.08 o 
   1   2   7      346.97      354.23     17.65 o 
   2   2   7     1682.70     1696.56     48.82 o 
   3   2   7      818.35      808.29     23.01 o 
   4   2   7      185.98      207.66      9.32 o 
   5   2   7      545.26      537.49     16.78 o 
   6   2   7     1077.39     1114.97     31.08 o 
   7   2   7      143.66      134.59      9.38 o 
   8   2   7      324.31      350.79     15.44 o 
   9   2   7      609.12      620.50     24.43 o 
  10   2   7      217.73      211.12     14.84 o 
  11   2   7       49.97       41.54     10.18 o 
  12   2   7       85.45       67.37     11.29 o 
  13   2   7       59.77       37.65     14.62 o 
  14   2   7       17.83       12.68     12.37 o 
   0   3   7      304.83      284.80     28.11 o 
   1   3   7      417.60      419.85     25.80 o 
   2   3   7       54.92       43.97      7.89 o 
   3   3   7       53.09       39.21      6.48 o 
   4   3   7      127.60      158.18     15.76 o 
   5   3   7      370.66      377.47     24.87 o 
   6   3   7      189.89      198.95     15.17 o 
   7   3   7      214.36      232.54     26.30 o 
   8   3   7       89.26       57.47     11.39 o 
   9   3   7      122.20      100.35     12.81 o 
  10   3   7       23.98       17.54      9.71 o 
  11   3   7        6.97       -2.39     13.81 o 
  12   3   7       34.37       32.76     17.24 o 
  13   3   7        1.64       -8.66     14.06 o 
   1   4   7      108.23      109.87     17.52 o 
   2   4   7       41.60       32.83      8.94 o 
   3   4   7        2.13        1.50     10.31 o 
   4   4   7       98.15       93.42     13.67 o 
   5   4   7      116.94       98.75     16.03 o 
   6   4   7       71.72       73.92     15.81 o 
   7   4   7       55.61       52.92     15.52 o 
   8   4   7       48.91       63.97     16.40 o 
   9   4   7       18.33       42.49     15.73 o 
  10   4   7        3.92        5.54     14.24 o 
  11   4   7        5.71        8.74     16.66 o 
   0   5   7       47.22       53.03     17.31 o 
   1   5   7       81.76       67.54     21.29 o 
   2   5   7       17.27       -4.27     14.29 o 
   3   5   7       12.00       49.38     18.99 o 
   4   5   7        8.38        1.43     18.08 o 
   5   5   7       18.35       24.98     19.28 o 
   6   5   7       19.70       24.35     19.37 o 
   7   5   7        3.82       -8.94     17.80 o 
   0   0   8     6106.41     5418.34    245.01 o 
   2   0   8      447.16      439.92     16.73 o 
   4   0   8      398.96      372.79     13.77 o 
   6   0   8      396.38      394.00     15.96 o 
   8   0   8      273.78      279.18     14.31 o 
  10   0   8      267.82      258.70     30.69 o 
  12   0   8      211.83      236.08     37.47 o 
  14   0   8      124.53      132.49     22.44 o 
   1   1   8      436.20      438.93     19.92 o 
   2   1   8     2877.74     2731.68     59.57 o 
   3   1   8      867.73      856.76     18.46 o 
   4   1   8      251.35      240.24      7.39 o 
   5   1   8      162.72      172.99      7.40 o 
   6   1   8      531.00      531.17     16.29 o 
   7   1   8      337.76      342.31     12.66 o 
   8   1   8      144.37      148.08      9.02 o 
   9   1   8      225.95      250.19     12.49 o 
  10   1   8       81.50       86.62      8.39 o 
  11   1   8      133.90      156.70     13.01 o 
  12   1   8      115.28      101.32     12.09 o 
  13   1   8       34.50       24.91     10.44 o 
  14   1   8       25.87       44.34     12.46 o 
  15   1   8       40.43       41.18     13.13 o 
   0   2   8     2794.68     2659.38     89.41 o 
   1   2   8     2646.21     2713.88     69.51 o 
   2   2   8       43.46       31.25      6.65 o 
   3   2   8      105.74      118.29      7.91 o 
   4   2   8     1526.82     1547.53     36.96 o 
   5   2   8      767.30      793.12     23.90 o 
   6   2   8      274.15      289.02     11.67 o 
   7   2   8      162.28      171.38     10.60 o 
   8   2   8      227.11      243.29     21.90 o 
   9   2   8      366.68      380.58     18.60 o 
  10   2   8       90.94       65.01     11.53 o 
  11   2   8       79.88       74.23     20.33 o 
  12   2   8        9.25        0.61     10.74 o 
  13   2   8       11.53       21.70     11.13 o 
  14   2   8       17.56       22.11     12.27 o 
   1   3   8       99.15      111.76     10.23 o 
   2   3   8      129.86      134.48     10.84 o 
   3   3   8      468.26      460.85     21.28 o 
   4   3   8       19.68       18.04      6.06 o 
   5   3   8      282.67      307.19     17.95 o 
   6   3   8      316.10      317.45     18.78 o 
   7   3   8      698.04      767.77     35.74 o 
   8   3   8        3.35       -4.12      8.56 o 
   9   3   8       40.55       39.25     10.42 o 
  10   3   8       52.89       52.36     11.69 o 
  11   3   8       11.02       14.32     10.79 o 
  12   3   8       24.18       35.67     17.73 o 
  13   3   8        7.71        9.62     12.93 o 
   0   4   8      102.10       97.50     14.05 o 
   1   4   8      142.03      201.90     28.10 o 
   2   4   8       22.12       36.20     10.06 o 
   3   4   8       78.98       96.10     14.58 o 
   4   4   8      135.36      124.33     15.68 o 
   5   4   8       52.75       41.31     20.87 o 
   6   4   8       81.38       64.45     15.60 o 
   7   4   8       18.22       17.75     14.32 o 
   8   4   8        7.70       12.80     14.66 o 
   9   4   8       61.70       54.12     16.19 o 
  10   4   8       15.13       23.95     15.28 o 
  11   4   8        2.03        4.01     26.01 o 
   1   5   8        3.33        2.85     13.51 o 
   2   5   8      103.08      114.93     19.48 o 
   3   5   8       16.26       19.11     18.14 o 
   4   5   8       10.85       13.89     20.06 o 
   5   5   8       18.26       23.21     18.13 o 
   6   5   8       14.97       18.14     19.40 o 
   7   5   8        0.89       -1.02     19.15 o 
   2   0   9    19219.70    20163.47    565.05 o 
   4   0   9      132.31      129.88      7.51 o 
   6   0   9      640.00      645.30     22.64 o 
   8   0   9      254.94      237.25     13.30 o 
  10   0   9      163.25      175.77     16.31 o 
  12   0   9      752.63      906.44     53.12 o 
  14   0   9       86.61      108.64     19.95 o 
   0   1   9      359.06      358.78     18.76 o 
   1   1   9       46.57       39.89      4.36 o 
   2   1   9     4065.23     3760.77     81.26 o 
   3   1   9     1143.81     1089.68     24.34 o 
   4   1   9      106.76       99.17      5.10 o 
   5   1   9      432.84      447.73     12.16 o 
   6   1   9      260.13      255.53      9.61 o 
   7   1   9      544.88      552.05     16.18 o 
   8   1   9      229.00      204.23     11.19 o 
   9   1   9      244.59      246.58     18.81 o 
  10   1   9        3.11       -2.36      5.89 o 
  11   1   9       43.37       34.22      8.77 o 
  12   1   9      180.23      189.62     14.11 o 
  13   1   9      144.72      144.56     14.54 o 
  14   1   9       40.21       41.58     12.91 o 
  15   1   9       44.78       65.16     14.93 o 
   1   2   9       91.29       83.74      8.00 o 
   2   2   9     1204.46     1247.16     34.80 o 
   3   2   9     1045.62     1060.36     30.34 o 
   4   2   9      394.76      375.45     14.24 o 
   5   2   9      657.43      644.95     18.95 o 
   6   2   9      166.05      156.61     12.01 o 
   7   2   9      359.18      346.67     14.93 o 
   8   2   9      103.10      112.51      9.61 o 
   9   2   9      192.76      196.34     13.70 o 
  10   2   9        4.81        6.14      9.39 o 
  11   2   9      128.10      112.20     18.55 o 
  12   2   9      109.11      127.05     17.06 o 
  13   2   9       40.32       52.81     12.44 o 
  14   2   9        1.99      -15.64     10.79 o 
   0   3   9      379.53      473.22     25.18 o 
   1   3   9      368.19      393.41     17.11 o 
   2   3   9        2.42       -0.07      6.23 o 
   3   3   9       20.44       16.74      6.24 o 
   4   3   9       83.23       77.01     11.07 o 
   5   3   9      207.74      211.83     15.34 o 
   6   3   9       90.03       72.90     17.96 o 
   7   3   9     1793.73     1813.69     63.71 o 
   8   3   9      260.81      274.73     17.75 o 
   9   3   9       39.55       21.88     12.14 o 
  10   3   9       34.08       30.44     12.31 o 
  11   3   9        0.61        5.35     10.94 o 
  12   3   9        7.52       13.53     13.60 o 
  13   3   9        1.64        7.15     18.52 o 
   1   4   9      124.97      140.34     12.40 o 
   2   4   9      123.89      142.49     14.67 o 
   3   4   9       61.02       53.75     12.42 o 
   4   4   9       69.42       61.39     12.89 o 
   5   4   9       15.70       -8.54     10.84 o 
   6   4   9       13.32      -12.15     12.95 o 
   7   4   9      187.35      202.20     21.24 o 
   8   4   9        6.27        3.20     13.95 o 
   9   4   9        8.37      -16.95     13.31 o 
  10   4   9       11.82       15.63     15.29 o 
   0   5   9       26.07       19.67     21.95 o 
   1   5   9       44.27       33.95     18.14 o 
   2   5   9       67.91       53.80     26.35 o 
   3   5   9        9.71       24.77     15.11 o 
   4   5   9        3.10      -17.25     16.28 o 
   5   5   9       26.91       26.67     18.39 o 
   6   5   9        5.49        3.72     18.45 o 
   7   5   9        3.01      -19.22     18.79 o 
   0   0  10     4290.42     4208.07    191.85 o 
   2   0  10     1275.71     1148.04     35.27 o 
   4   0  10      813.49      857.65     27.51 o 
   6   0  10      172.96      159.19      9.73 o 
   8   0  10      159.51      139.08     10.34 o 
  10   0  10       51.23       53.13     11.60 o 
  12   0  10      446.66      476.54     57.13 o 
  14   0  10        3.44       17.21     15.18 o 
   1   1  10      477.51      487.70     16.53 o 
   2   1  10       49.93       55.30      3.94 o 
   3   1  10     1689.75     1701.86     36.64 o 
   4   1  10      802.90      805.17     17.95 o 
   5   1  10     1820.64     1896.62     42.99 o 
   6   1  10     1060.60     1055.21     27.80 o 
   7   1  10      348.48      361.75     13.34 o 
   8   1  10       15.20        5.64      5.21 o 
   9   1  10      169.87      181.05     10.89 o 
  10   1  10      185.46      197.31     11.46 o 
  11   1  10      164.96      138.69     14.39 o 
  12   1  10      227.39      258.85     16.27 o 
  13   1  10        3.70      -13.21      8.81 o 
  14   1  10       41.86       44.54     11.71 o 
  15   1  10       12.32       12.16     12.68 o 
   0   2  10      102.22       90.91      9.22 o 
   1   2  10      797.34      824.71     24.64 o 
   2   2  10      216.19      249.77     15.76 o 
   3   2  10      205.16      213.12     10.09 o 
   4   2  10      250.82      244.88     21.82 o 
   5   2  10       32.63       31.46      5.37 o 
   6   2  10      459.99      484.99     16.65 o 
   7   2  10      221.81      219.64     11.89 o 
   8   2  10       47.69       48.92      9.92 o 
   9   2  10        6.89        3.09      7.08 o 
  10   2  10      200.24      191.06     21.14 o 
  11   2  10       22.58       16.11      8.79 o 
  12   2  10       67.02       73.16     11.87 o 
  13   2  10       46.54       31.56     23.41 o 
  14   2  10        6.72        4.65     11.40 o 
   1   3  10      599.26      655.22     23.34 o 
   2   3  10      312.74      307.89     15.62 o 
   3   3  10      355.06      385.66     17.07 o 
   4   3  10       44.11       53.68      8.40 o 
   5   3  10      273.61      212.64     16.39 o 
   6   3  10      130.96      115.65     12.82 o 
   7   3  10      538.17      537.61     37.57 o 
   8   3  10       40.00       24.87     10.51 o 
   9   3  10      168.30      168.20     17.49 o 
  10   3  10       62.43       55.03     15.96 o 
  11   3  10       41.25       25.30     12.08 o 
  12   3  10        0.54      -16.27     13.94 o 
  13   3  10       25.46       31.91     14.47 o 
   0   4  10       52.67       52.81     13.33 o 
   1   4  10       74.60       99.11     12.51 o 
   2   4  10       69.60       51.78     10.21 o 
   3   4  10       63.34       34.08     12.25 o 
   4   4  10      154.10      150.98     16.52 o 
   5   4  10        6.29        3.05     11.09 o 
   6   4  10       30.67       28.27     15.33 o 
   7   4  10        4.10      -16.93     13.55 o 
   8   4  10       93.95       97.07     19.33 o 
   9   4  10       13.90        1.34     23.50 o 
  10   4  10       11.80      -30.47     24.31 o 
   1   5  10        0.56       -1.54     15.10 o 
   2   5  10        5.86        5.59     14.07 o 
   3   5  10        0.80        6.76     14.74 o 
   4   5  10       10.61       14.87     18.20 o 
   5   5  10       30.15       17.87     19.60 o 
   6   5  10       15.27        8.82     24.11 o 
   7   5  10        7.25       30.97     23.65 o 
   2   0  11      256.37      234.57     10.52 o 
   4   0  11     6301.68     6189.84    175.79 o 
   6   0  11      830.83      828.05     27.85 o 
   8   0  11        5.08       10.79      5.56 o 
  10   0  11       23.68       13.25      8.46 o 
  12   0  11      766.11      806.38     49.52 o 
  14   0  11      110.04       84.86     20.71 o 
   0   1  11      632.90      597.90     27.48 o 
   1   1  11      158.52      169.58      8.78 o 
   2   1  11      226.04      223.78      8.62 o 
   3   1  11     1225.92     1253.98     27.90 o 
   4   1  11      433.35      438.03     11.31 o 
   5   1  11      167.60      163.38      6.98 o 
   6   1  11      951.68      966.68     26.04 o 
   7   1  11       99.36       98.49      9.77 o 
   8   1  11        4.81        5.01      4.85 o 
   9   1  11       97.54      100.36      8.24 o 
  10   1  11      157.54      173.65     11.20 o 
  11   1  11      359.15      392.51     19.32 o 
  12   1  11      108.95      100.44     14.66 o 
  13   1  11        6.65        0.23      9.79 o 
  14   1  11       32.35       31.78     12.17 o 
  15   1  11        3.42       14.52     12.52 o 
   1   2  11      508.23      519.62     21.70 o 
   2   2  11      417.19      430.19     16.20 o 
   3   2  11      588.63      577.09     18.25 o 
   4   2  11      133.10      140.69      9.56 o 
   5   2  11      179.58      179.01     12.77 o 
   6   2  11      514.53      545.28     18.04 o 
   7   2  11      527.33      555.58     30.10 o 
   8   2  11       29.42       22.36      8.44 o 
   9   2  11      211.62      195.54     14.14 o 
  10   2  11      141.00      129.44     15.20 o 
  11   2  11       13.96        2.55      9.96 o 
  12   2  11       16.60        0.07     10.27 o 
  13   2  11       79.33       96.32     15.44 o 
  14   2  11      111.33      103.61     16.40 o 
   0   3  11      145.76      155.27     14.52 o 
   1   3  11       53.45       48.18      7.43 o 
   2   3  11       25.63       29.11      6.39 o 
   3   3  11        7.90       21.06      5.93 o 
   4   3  11       40.75       44.17      7.97 o 
   5   3  11       45.44       38.21      9.47 o 
   6   3  11      113.18       96.56     14.44 o 
   7   3  11      232.00      236.68     29.53 o 
   8   3  11       38.73       31.42     11.70 o 
   9   3  11       52.66       29.78     12.14 o 
  10   3  11       13.28        1.50     10.42 o 
  11   3  11        1.67       -5.94     11.52 o 
  12   3  11        4.71        1.84     13.74 o 
   1   4  11       72.17       62.17     10.11 o 
   2   4  11      104.84      115.25     16.61 o 
   3   4  11        1.78       -1.30      9.35 o 
   4   4  11       92.35       88.19     13.78 o 
   5   4  11       11.43       17.47     11.22 o 
   6   4  11        2.75       -3.61     20.74 o 
   7   4  11       26.17       22.78     15.48 o 
   8   4  11       31.30       19.09     15.22 o 
   9   4  11      147.19      100.39     20.15 o 
  10   4  11        7.91      -26.69     30.10 o 
   0   5  11       28.67       42.57     24.22 o 
   1   5  11        8.29       -4.82     15.59 o 
   2   5  11        8.82       23.01     15.49 o 
   3   5  11       27.18       16.60     15.38 o 
   4   5  11       36.39       34.46     19.21 o 
   5   5  11        9.76      -11.66     17.59 o 
   6   5  11       22.38        2.75     19.30 o 
   0   0  12    13992.88    13914.20    622.67 o 
   2   0  12     1143.15     1115.31     34.87 o 
   4   0  12     3416.64     3617.50    104.66 o 
   6   0  12      571.33      567.84     20.96 o 
   8   0  12       82.03       80.59     10.23 o 
  10   0  12      142.68      105.97     22.72 o 
  12   0  12      782.54      835.88     42.86 o 
  14   0  12       67.86      102.78     42.25 o 
   1   1  12        6.79        3.19      3.96 o 
   2   1  12      347.55      367.84     12.47 o 
   3   1  12      169.12      179.22      7.67 o 
   4   1  12     3323.56     3428.94     70.71 o 
   5   1  12      301.46      314.50      9.92 o 
   6   1  12      476.34      503.25     16.22 o 
   7   1  12       12.05        8.59      4.04 o 
   8   1  12       23.55       24.00      5.70 o 
   9   1  12      200.88      202.69     17.32 o 
  10   1  12      305.54      316.29     14.67 o 
  11   1  12       87.82       86.10     11.66 o 
  12   1  12       64.00       46.50      9.77 o 
  13   1  12       20.54       14.13     10.49 o 
  14   1  12       42.78       54.56     14.28 o 
   0   2  12      406.48      409.94     19.61 o 
   1   2  12      425.66      439.49     14.60 o 
   2   2  12      148.69      167.19      9.52 o 
   3   2  12      173.05      184.98      9.96 o 
   4   2  12      159.61      173.01      9.82 o 
   5   2  12       19.35       18.02      4.89 o 
   6   2  12      266.54      271.33     11.64 o 
   7   2  12      107.17      120.03      9.07 o 
   8   2  12      269.06      261.30     15.47 o 
   9   2  12      401.97      390.92     18.72 o 
  10   2  12       96.89       93.27     13.46 o 
  11   2  12        7.92       -8.39     12.97 o 
  12   2  12       60.36       48.32     11.95 o 
  13   2  12       25.18       25.24     12.47 o 
  14   2  12       12.94        7.63     13.64 o 
   1   3  12       14.88       20.91      5.84 o 
   2   3  12      238.46      272.82     14.36 o 
   3   3  12       77.82       69.21      8.24 o 
   4   3  12        5.04       11.72      6.32 o 
   5   3  12       89.88       77.89     12.03 o 
   6   3  12       25.60       26.62     10.44 o 
   7   3  12      279.03      296.52     19.70 o 
   8   3  12       31.68       22.12     11.29 o 
   9   3  12      416.14      371.09     25.25 o 
  10   3  12       24.21       17.84     12.43 o 
  11   3  12        0.49      -20.82     14.86 o 
  12   3  12        3.39       -9.69     11.45 o 
   0   4  12      374.86      367.31     71.70 o 
   1   4  12      105.12       97.13     13.79 o 
   2   4  12       48.15       39.92      9.50 o 
   3   4  12       88.16       68.18     12.44 o 
   4   4  12       24.56       29.92     10.38 o 
   5   4  12       17.63       10.72     10.55 o 
   6   4  12        4.01       11.12     13.82 o 
   7   4  12       54.08       61.61     16.97 o 
   8   4  12       36.69       18.16     15.85 o 
   9   4  12      115.07      102.66     23.32 o 
  10   4  12       41.60       36.78     18.30 o 
   1   5  12        4.44        4.18     14.31 o 
   2   5  12       69.72       91.16     18.92 o 
   3   5  12       50.23        5.94     15.05 o 
   4   5  12       25.10      -19.93     16.34 o 
   5   5  12        7.45       18.93     19.38 o 
   6   5  12       16.28       15.95     19.63 o 
   2   0  13     2081.50     2030.01     60.68 o 
   4   0  13     3437.24     3454.45    100.24 o 
   6   0  13      882.61      887.43     29.86 o 
   8   0  13      164.88      175.27     13.67 o 
  10   0  13      212.01      240.24     20.83 o 
  12   0  13       72.74       66.24     14.06 o 
  14   0  13      217.66      216.44     27.11 o 
   0   1  13     1315.07     1258.69     65.21 o 
   1   1  13      586.12      585.99     19.70 o 
   2   1  13     1781.41     1828.55     44.17 o 
   3   1  13      527.91      547.24     14.37 o 
   4   1  13      636.95      650.25     15.48 o 
   5   1  13      904.49      945.78     23.64 o 
   6   1  13      189.92      216.23     10.05 o 
   7   1  13      216.22      214.89     10.14 o 
   8   1  13       42.07       42.90      9.15 o 
   9   1  13      346.44      355.49     16.00 o 
  10   1  13       22.24       10.03      6.82 o 
  11   1  13       48.82       49.48      9.08 o 
  12   1  13      340.84      339.75     19.23 o 
  13   1  13       29.46       29.60     17.99 o 
  14   1  13        3.54        9.08     12.55 o 
   1   2  13      444.58      466.56     15.22 o 
   2   2  13       67.21       61.77      7.16 o 
   3   2  13       93.79       86.84      9.41 o 
   4   2  13      106.15      120.58      8.06 o 
   5   2  13       50.56       42.89      6.03 o 
   6   2  13       74.42       69.86      7.10 o 
   7   2  13        5.19       15.53      6.45 o 
   8   2  13       33.84       42.96      7.90 o 
   9   2  13      495.53      514.36     32.38 o 
  10   2  13       52.15       19.37      9.29 o 
  11   2  13       39.96       20.95     10.95 o 
  12   2  13       62.08       52.77     12.55 o 
  13   2  13       12.41        5.68     11.19 o 
   0   3  13       47.64       30.49      8.87 o 
   1   3  13       24.40       22.48      6.93 o 
   2   3  13       76.25       84.18      8.67 o 
   3   3  13        3.74        9.97      5.64 o 
   4   3  13       12.41       24.73      9.07 o 
   5   3  13       24.70       15.30      8.05 o 
   6   3  13       70.85       63.55     10.52 o 
   7   3  13      276.47      283.00     18.45 o 
   8   3  13       54.43       72.82     13.29 o 
   9   3  13       33.72        2.34     10.92 o 
  10   3  13        0.64      -12.03     10.31 o 
  11   3  13       18.79        9.11     11.91 o 
  12   3  13        3.81        7.42     14.02 o 
   1   4  13        1.91        1.36      9.53 o 
   2   4  13       90.82       93.25     14.09 o 
   3   4  13       29.41       29.67     11.80 o 
   4   4  13       10.95        7.15      9.72 o 
   5   4  13       14.47       10.39     10.39 o 
   6   4  13       19.55       20.40     13.02 o 
   7   4  13        3.22      -14.42     13.06 o 
   8   4  13       69.07       40.45     14.47 o 
   9   4  13       73.95       67.64     25.13 o 
  10   4  13       90.42       97.46     18.94 o 
   0   5  13       11.35       22.83     22.18 o 
   1   5  13       21.74      -22.42     17.10 o 
   2   5  13       14.60       33.64     16.61 o 
   3   5  13       14.28        5.96     15.34 o 
   4   5  13        1.65       11.31     19.02 o 
   5   5  13        0.54       16.49     19.13 o 
   6   5  13       13.51       10.04     19.53 o 
   0   0  14     3816.98     4031.78    186.44 o 
   2   0  14      897.69      948.45     30.80 o 
   4   0  14      521.32      521.78     27.27 o 
   6   0  14      894.45      889.03     30.06 o 
   8   0  14      122.09      124.61     14.38 o 
  10   0  14       18.69       23.25      9.91 o 
  12   0  14        4.70       -2.00     10.66 o 
  14   0  14      118.02      124.06     49.89 o 
   1   1  14     1537.29     1482.35     43.02 o 
   2   1  14      163.56      173.21      7.70 o 
   3   1  14      678.72      725.74     17.93 o 
   4   1  14       23.04       25.60      3.78 o 
   5   1  14       51.91       56.61      4.67 o 
   6   1  14       65.63       62.19      7.18 o 
   7   1  14      146.77      137.53      8.13 o 
   8   1  14      271.74      285.65     12.84 o 
   9   1  14      451.45      460.80     17.39 o 
  10   1  14      891.43      824.57     36.09 o 
  11   1  14       67.28       84.16     10.98 o 
  12   1  14      114.64      117.22     18.30 o 
  13   1  14       39.87       37.86     12.89 o 
  14   1  14        9.70       -1.44     12.33 o 
   0   2  14      330.61      322.19     16.79 o 
   1   2  14      568.09      620.90     20.52 o 
   2   2  14       63.89       50.75      5.90 o 
   3   2  14       20.11       12.96      4.65 o 
   4   2  14      349.54      401.52     16.46 o 
   5   2  14      752.23      788.95     23.96 o 
   6   2  14      165.96      182.16     10.54 o 
   7   2  14      179.39      171.55     12.03 o 
   8   2  14      444.87      496.71     23.34 o 
   9   2  14       58.06       69.41     10.24 o 
  10   2  14       46.34       54.96     11.38 o 
  11   2  14       16.70       12.86     10.63 o 
  12   2  14        7.88       19.06     10.95 o 
  13   2  14       39.63       45.92     13.95 o 
   1   3  14       13.50        4.26      6.32 o 
   2   3  14       91.14       91.78      9.09 o 
   3   3  14      332.10      304.69     15.83 o 
   4   3  14       99.64       79.64      9.10 o 
   5   3  14      148.70      154.73     17.89 o 
   6   3  14       14.47       31.34      8.80 o 
   7   3  14      135.55      126.09     15.19 o 
   8   3  14        9.91       15.04     11.17 o 
   9   3  14        9.12       17.28     11.02 o 
  10   3  14       19.80       10.05     11.28 o 
  11   3  14       18.41       20.10     13.97 o 
  12   3  14        9.60       27.85     15.84 o 
   0   4  14      209.60      222.80     37.80 o 
   1   4  14       37.21       28.63     11.02 o 
   2   4  14      100.46       75.05     12.69 o 
   3   4  14        2.54       -8.40     11.28 o 
   4   4  14       47.95       53.20     14.21 o 
   5   4  14       45.27       42.34     13.93 o 
   6   4  14       52.30       74.16     15.58 o 
   7   4  14       52.87       48.56     22.59 o 
   8   4  14      123.34      153.63     26.15 o 
   9   4  14       71.46       70.39     17.45 o 
  10   4  14        5.08       -2.64     15.39 o 
   1   5  14       29.97       40.01     19.36 o 
   2   5  14       14.31       -8.84     15.21 o 
   3   5  14        9.56       17.43     15.52 o 
   4   5  14        9.71        8.52     18.42 o 
   5   5  14       40.23       42.85     27.56 o 
   2   0  15     5279.42     5599.66    160.82 o 
   4   0  15     1484.47     1591.88     49.10 o 
   6   0  15     1211.22     1220.44     39.39 o 
   8   0  15     1431.26     1494.76     53.69 o 
  10   0  15      538.29      597.98     32.83 o 
  12   0  15      106.87      116.01     27.49 o 
  14   0  15       70.84      124.52     35.02 o 
   0   1  15      219.09      194.54     15.32 o 
   1   1  15      612.50      610.25     21.13 o 
   2   1  15     1053.03     1050.01     27.25 o 
   3   1  15      763.91      831.67     20.29 o 
   4   1  15      137.11      134.00      6.65 o 
   5   1  15       24.62       23.92      3.83 o 
   6   1  15      711.78      675.32     20.44 o 
   7   1  15       23.36       19.82      5.18 o 
   8   1  15        0.23       -2.28      5.47 o 
   9   1  15      364.78      395.45     19.39 o 
  10   1  15      124.17      107.20     12.86 o 
  11   1  15      302.18      291.51     17.68 o 
  12   1  15       13.69       14.29     10.72 o 
  13   1  15       45.84       34.80     12.99 o 
  14   1  15       11.60        8.93     13.10 o 
   1   2  15       80.77       82.88      8.75 o 
   2   2  15      541.61      550.93     19.02 o 
   3   2  15      594.19      599.52     19.32 o 
   4   2  15       40.89       23.83      5.88 o 
   5   2  15       43.41       44.35      6.37 o 
   6   2  15      213.27      182.68     10.82 o 
   7   2  15      750.77      777.18     30.94 o 
   8   2  15        8.37       15.70      7.21 o 
   9   2  15      236.61      245.89     17.31 o 
  10   2  15      101.67      120.08     15.02 o 
  11   2  15       52.15       45.40     11.29 o 
  12   2  15       46.73       51.40     13.00 o 
  13   2  15       10.92       23.24     13.25 o 
   0   3  15      263.10      253.63     24.99 o 
   1   3  15      206.33      192.92     14.18 o 
   2   3  15      262.80      271.04     25.21 o 
   3   3  15        3.71        6.20      6.38 o 
   4   3  15        8.97       14.73      6.80 o 
   5   3  15      290.23      294.90     17.92 o 
   6   3  15       31.31       24.00     14.06 o 
   7   3  15       62.12       68.61     11.50 o 
   8   3  15        1.77        7.11     11.46 o 
   9   3  15        7.00       12.85     11.85 o 
  10   3  15        7.35        6.25     11.50 o 
  11   3  15        7.51        7.09     12.69 o 
  12   3  15        2.11       10.15     12.44 o 
   1   4  15       69.46       49.23     12.24 o 
   2   4  15       24.95       28.83     10.81 o 
   3   4  15      163.79      155.83     17.99 o 
   4   4  15       42.83       48.12     14.41 o 
   5   4  15        4.79       15.92     12.86 o 
   6   4  15       25.30       25.82     15.71 o 
   7   4  15      218.36      287.15     31.71 o 
   8   4  15        4.85       21.23     14.64 o 
   9   4  15        8.51        9.03     15.75 o 
   0   5  15       32.37        9.24     28.25 o 
   1   5  15        5.18        0.96     19.37 o 
   2   5  15       42.82       26.74     16.71 o 
   3   5  15       21.82        2.23     15.75 o 
   4   5  15       36.25       35.49     19.97 o 
   5   5  15       13.20       11.57     19.91 o 
   0   0  16     5037.75     5124.86    235.97 o 
   2   0  16     3142.53     3262.65     95.99 o 
   4   0  16       66.46       70.91      6.99 o 
   6   0  16      151.98      157.98     10.43 o 
   8   0  16      252.87      267.56     20.66 o 
  10   0  16      713.38      672.09     35.55 o 
  12   0  16      218.27      231.56     49.93 o 
  14   0  16       82.35       95.37     33.08 o 
   1   1  16      452.59      457.26     17.69 o 
   2   1  16      231.86      239.40     11.35 o 
   3   1  16     1285.59     1249.94     28.65 o 
   4   1  16      339.72      315.36     10.72 o 
   5   1  16        0.51       -2.55      3.40 o 
   6   1  16      118.13      119.94      8.17 o 
   7   1  16       78.49       91.94     10.47 o 
   8   1  16       64.66       73.99      8.60 o 
   9   1  16       12.51       12.98      6.94 o 
  10   1  16      134.21      126.80     14.05 o 
  11   1  16       35.43       45.48      9.76 o 
  12   1  16      170.05      181.69     19.16 o 
  13   1  16       20.33       29.26     12.46 o 
  14   1  16       15.30       10.25     12.93 o 
   0   2  16      181.96      165.59     16.13 o 
   1   2  16       61.84       73.96      8.00 o 
   2   2  16      103.06       89.04      8.99 o 
   3   2  16      362.81      386.35     16.73 o 
   4   2  16      128.34      118.25      9.20 o 
   5   2  16       78.88       66.58      6.96 o 
   6   2  16       31.81       17.89      5.74 o 
   7   2  16      418.13      432.49     19.50 o 
   8   2  16      452.08      474.26     25.61 o 
   9   2  16       58.59       45.85     10.82 o 
  10   2  16        7.57       13.42      9.87 o 
  11   2  16       48.77       51.49     16.62 o 
  12   2  16        1.30       -0.23     11.13 o 
  13   2  16        9.80        3.01     12.15 o 
   1   3  16        3.53        6.76      7.12 o 
   2   3  16       63.28       67.96     10.22 o 
   3   3  16      235.08      214.76     24.36 o 
   4   3  16       41.36       47.26      9.67 o 
   5   3  16       21.89       27.33      9.16 o 
   6   3  16       11.95       22.08      8.47 o 
   7   3  16      107.50       86.90     12.35 o 
   8   3  16       14.44       19.47     10.85 o 
   9   3  16       19.62       16.63     11.78 o 
  10   3  16        6.35       20.90     14.34 o 
  11   3  16       73.85      104.74     16.22 o 
   0   4  16       25.41        2.70     13.28 o 
   1   4  16       45.05       31.36     11.75 o 
   2   4  16       39.09       44.52     11.85 o 
   3   4  16       43.67       37.98     13.77 o 
   4   4  16      170.84      185.82     20.03 o 
   5   4  16      143.36      144.10     20.02 o 
   6   4  16       15.12       13.52     13.62 o 
   7   4  16      131.75      129.95     23.63 o 
   8   4  16       40.43       89.24     22.80 o 
   9   4  16        4.80        5.86     27.85 o 
   1   5  16       10.38        4.06     18.06 o 
   2   5  16       34.02       36.80     17.02 o 
   3   5  16        0.58       -7.84     14.84 o 
   4   5  16       13.82       26.64     17.51 o 
   2   0  17     1114.97     1085.29     31.73 o 
   4   0  17     1433.74     1387.39     43.74 o 
   6   0  17      667.46      709.82     25.78 o 
   8   0  17     1075.10     1099.58     58.62 o 
  10   0  17      823.13      835.11     72.47 o 
  12   0  17       95.21       59.47     25.21 o 
  14   0  17       65.83      115.81     34.04 o 
   0   1  17     3672.01     3722.58    143.69 o 
   1   1  17      421.20      411.13     16.96 o 
   2   1  17      189.25      198.06      8.97 o 
   3   1  17      292.55      291.16     10.19 o 
   4   1  17      129.14      138.84     10.18 o 
   5   1  17       62.31       55.67      5.10 o 
   6   1  17       16.66       26.95      5.80 o 
   7   1  17       37.87       55.36      6.82 o 
   8   1  17      523.39      537.52     31.00 o 
   9   1  17       33.33       16.67      9.20 o 
  10   1  17       45.46       30.63      9.73 o 
  11   1  17      177.35      149.82     20.62 o 
  12   1  17       64.99       49.14     12.99 o 
  13   1  17        9.05       11.00     12.29 o 
   1   2  17      440.34      416.16     18.68 o 
   2   2  17      367.51      364.74     17.50 o 
   3   2  17       21.73       12.85      5.70 o 
   4   2  17      147.98      139.12     10.29 o 
   5   2  17       39.37       26.74      8.76 o 
   6   2  17      198.53      211.24     11.94 o 
   7   2  17      816.40      788.52     27.92 o 
   8   2  17       66.23       88.48     12.40 o 
   9   2  17       20.09       41.25     11.06 o 
  10   2  17        4.71       11.45      8.52 o 
  11   2  17       67.40       70.00     15.44 o 
  12   2  17       17.07       15.26     12.01 o 
  13   2  17       25.01       25.96     13.74 o 
   0   3  17      446.75      477.13     32.59 o 
   1   3  17       96.55       84.51     10.48 o 
   2   3  17       16.95       16.39     10.19 o 
   3   3  17      107.72      106.51     11.92 o 
   4   3  17       31.22       32.60      9.80 o 
   5   3  17      785.53      783.53     43.20 o 
   6   3  17      140.74      144.41     16.18 o 
   7   3  17      123.18      133.27     16.23 o 
   8   3  17       45.68       30.48     11.14 o 
   9   3  17        0.49       -8.45     11.37 o 
  10   3  17        8.23       16.45     12.30 o 
  11   3  17        3.87       24.26     13.30 o 
   1   4  17       46.32       42.08     12.43 o 
   2   4  17       40.37       20.13     11.55 o 
   3   4  17       59.44       44.64     14.43 o 
   4   4  17       37.58       25.99     19.63 o 
   5   4  17       47.76       26.88     14.28 o 
   6   4  17      105.97      116.18     22.44 o 
   7   4  17       37.87       81.24     20.99 o 
   8   4  17       11.56       10.31     18.62 o 
   9   4  17        1.61       21.78     20.39 o 
   0   5  17       74.71       87.50     51.41 o 
   1   5  17        2.51        3.56     20.97 o 
   2   5  17       13.44       20.03     16.64 o 
   3   5  17        4.16       -7.04     15.93 o 
   4   5  17        4.14      -15.34     15.87 o 
   0   0  18     2437.14     2578.69    123.90 o 
   2   0  18      538.45      555.52     18.91 o 
   4   0  18      138.00      135.72      9.56 o 
   6   0  18      508.83      551.19     25.72 o 
   8   0  18     1320.32     1268.35     55.94 o 
  10   0  18      246.64      296.59     30.88 o 
  12   0  18       79.81       83.61     21.24 o 
  14   0  18      146.93      143.24     38.05 o 
   1   1  18      416.34      396.41     16.73 o 
   2   1  18       25.44       13.72      3.95 o 
   3   1  18      322.20      341.60     11.94 o 
   4   1  18      112.98      134.87      8.04 o 
   5   1  18      111.75      131.53      9.89 o 
   6   1  18       83.17       96.92      7.79 o 
   7   1  18       94.66      102.00      9.40 o 
   8   1  18      190.07      190.34     12.37 o 
   9   1  18      124.87      132.38     15.43 o 
  10   1  18      469.34      447.42     21.52 o 
  11   1  18        4.88       14.13      8.70 o 
  12   1  18      109.34       61.03     19.02 o 
  13   1  18       17.83       26.24     15.69 o 
   0   2  18      501.27      462.37     28.57 o 
   1   2  18      543.92      551.94     22.44 o 
   2   2  18       87.68       97.65      9.32 o 
   3   2  18        9.33       11.93      6.46 o 
   4   2  18      152.49      168.27     17.83 o 
   5   2  18      461.06      459.19     20.28 o 
   6   2  18       89.85       89.72     13.31 o 
   7   2  18       72.19       58.62      9.29 o 
   8   2  18      166.47      163.66     18.15 o 
   9   2  18       28.27       22.93     11.45 o 
  10   2  18       32.44       19.03      9.40 o 
  11   2  18        2.18       -8.85     10.29 o 
  12   2  18       20.18       16.45     12.29 o 
   1   3  18      339.31      409.03     30.12 o 
   2   3  18      154.26      157.85     15.96 o 
   3   3  18       38.69       22.86      8.86 o 
   4   3  18       12.08        9.07      8.36 o 
   5   3  18      544.18      605.21     31.89 o 
   6   3  18      144.54       95.15     16.56 o 
   7   3  18       64.66       67.74     14.34 o 
   8   3  18        0.79       -2.38     12.44 o 
   9   3  18       17.67       29.87     13.12 o 
  10   3  18        0.14       -2.60     11.16 o 
  11   3  18        2.13       17.29     13.33 o 
   0   4  18       74.76       35.19     20.20 o 
   1   4  18        8.43       17.01     11.28 o 
   2   4  18       23.33       25.91     11.63 o 
   3   4  18       19.36       25.49     13.47 o 
   4   4  18      181.82      177.38     29.24 o 
   5   4  18      106.83       95.84     17.28 o 
   6   4  18       21.52       18.72     14.19 o 
   7   4  18        0.85        9.16     17.97 o 
   8   4  18       14.39       14.90     20.05 o 
   1   5  18       14.72       34.22     20.88 o 
   2   5  18       26.10       18.10     19.41 o 
   3   5  18        5.83       -6.40     16.63 o 
   2   0  19       50.38       67.09      7.47 o 
   4   0  19       24.01       15.99      5.98 o 
   6   0  19       53.41       43.76      8.91 o 
   8   0  19      240.57      240.26     20.09 o 
  10   0  19      110.10      123.88     21.38 o 
  12   0  19       28.34       17.67     16.84 o 
   0   1  19     1035.63     1018.22     45.94 o 
   1   1  19      360.86      428.85     17.98 o 
   2   1  19       22.98       20.58      5.57 o 
   3   1  19      542.42      552.38     16.67 o 
   4   1  19      432.83      403.69     13.15 o 
   5   1  19       25.52       30.15      4.91 o 
   6   1  19      362.37      372.94     20.50 o 
   7   1  19       64.47       67.86      9.41 o 
   8   1  19      717.13      834.95     34.43 o 
   9   1  19       37.51       38.36      9.56 o 
  10   1  19       64.47       48.07     10.27 o 
  11   1  19       41.30       32.67     11.34 o 
  12   1  19        5.57        6.99     12.23 o 
  13   1  19       14.97       -1.34     15.54 o 
   1   2  19      110.92      111.00     10.08 o 
   2   2  19      296.17      277.25     15.42 o 
   3   2  19      127.81      135.05     10.26 o 
   4   2  19      207.18      170.99     18.61 o 
   5   2  19      434.96      419.79     20.78 o 
   6   2  19       31.36       30.92      6.53 o 
   7   2  19      104.30      124.86     14.84 o 
   8   2  19        0.71       18.56      7.88 o 
   9   2  19      201.73      174.59     14.00 o 
  10   2  19       24.08       40.58     10.81 o 
  11   2  19        8.56       10.69     11.03 o 
  12   2  19       48.40       40.79     13.74 o 
   0   3  19      269.08      252.95     23.43 o 
   1   3  19       42.80       34.81      8.74 o 
   2   3  19       47.27       58.59     10.58 o 
   3   3  19        4.35       -2.96      7.93 o 
   4   3  19       27.50       36.27      9.15 o 
   5   3  19      718.45      745.64     41.24 o 
   6   3  19       26.96       21.08     12.07 o 
   7   3  19       93.25       80.93     15.17 o 
   8   3  19       69.22       58.57     15.25 o 
   9   3  19        1.35        4.36     16.74 o 
  10   3  19        0.52       -3.59     15.09 o 
  11   3  19        0.81        2.98     16.16 o 
   1   4  19       43.11       37.95     12.65 o 
   2   4  19       58.76       79.51     14.68 o 
   3   4  19      145.40      152.53     18.91 o 
   4   4  19       84.62       76.02     16.96 o 
   5   4  19       73.59       60.35     16.29 o 
   6   4  19       30.74       18.68     14.82 o 
   7   4  19       35.98       42.17     19.93 o 
   8   4  19       29.75       16.49     20.26 o 
   0   5  19       13.79        6.78     22.71 o 
   1   5  19        7.98      -14.81     19.32 o 
   2   5  19        3.66      -14.40     17.78 o 
   0   0  20     3452.31     3349.05    159.60 o 
   2   0  20      416.35      418.91     18.60 o 
   4   0  20       49.96       40.49      8.00 o 
   6   0  20       64.88       74.05     11.60 o 
   8   0  20      112.40      136.88     16.29 o 
  10   0  20       85.35       80.14     18.91 o 
  12   0  20       30.37       17.49     18.83 o 
   1   1  20      310.97      374.33     27.52 o 
   2   1  20        2.00       -4.21      5.11 o 
   3   1  20       78.78       92.35      7.59 o 
   4   1  20      103.79      109.31      7.00 o 
   5   1  20       93.94       80.80      8.72 o 
   6   1  20      906.33      916.08     26.75 o 
   7   1  20      337.82      328.18     16.45 o 
   8   1  20      208.64      214.86     13.75 o 
   9   1  20       41.74       29.69      9.78 o 
  10   1  20      105.93       87.22     12.74 o 
  11   1  20       44.84       31.52     10.97 o 
  12   1  20       14.47       11.28     12.68 o 
  13   1  20        7.43       11.43     16.02 o 
   0   2  20      148.54      181.26     18.12 o 
   1   2  20      172.52      169.52     12.25 o 
   2   2  20      403.14      422.82     19.83 o 
   3   2  20      344.45      361.77     17.05 o 
   4   2  20      208.30      217.81     15.11 o 
   5   2  20       25.85       11.77      7.49 o 
   6   2  20      100.50       84.66     10.05 o 
   7   2  20        5.10       -9.72      9.62 o 
   8   2  20       35.41       38.05      9.14 o 
   9   2  20       10.39        0.19      8.52 o 
  10   2  20       81.70       80.04     12.35 o 
  11   2  20       33.38       34.22     12.73 o 
  12   2  20       14.14       32.12     16.37 o 
   1   3  20      194.54      187.90     14.99 o 
   2   3  20      234.36      237.95     26.67 o 
   3   3  20      147.07      140.75     15.13 o 
   4   3  20       52.21       47.35     10.30 o 
   5   3  20      749.42      704.56     34.93 o 
   6   3  20       12.33        7.56     12.45 o 
   7   3  20       89.91       59.80     15.08 o 
   8   3  20        5.90        0.29     13.02 o 
   9   3  20       75.29       37.35     18.92 o 
  10   3  20        2.23       10.46     17.95 o 
   0   4  20      218.72      229.53     33.00 o 
   1   4  20       12.47        3.23     11.66 o 
   2   4  20       93.04       67.97     15.19 o 
   3   4  20      308.98      313.88     37.19 o 
   4   4  20       49.98       24.55     13.96 o 
   5   4  20        3.18       -4.00     14.59 o 
   6   4  20        4.79       10.17     13.62 o 
   7   4  20        5.01      -25.98     17.32 o 
   8   4  20       26.93       45.44     22.03 o 
   2   0  21      157.99      116.84     19.86 o 
   4   0  21      342.46      350.91     19.31 o 
   6   0  21       94.95      100.48     11.78 o 
   8   0  21        6.91       23.45     10.71 o 
  10   0  21       39.59       33.09     16.43 o 
  12   0  21       65.84       77.28     23.57 o 
   0   1  21      924.26      923.01     43.54 o 
   1   1  21      221.46      227.04     20.40 o 
   2   1  21      536.62      557.21     18.88 o 
   3   1  21      530.87      512.64     19.00 o 
   4   1  21      373.81      381.91     14.26 o 
   5   1  21      311.83      304.98     12.76 o 
   6   1  21      497.20      531.17     20.38 o 
   7   1  21      380.78      396.62     17.66 o 
   8   1  21       43.07       30.36      8.34 o 
   9   1  21      137.78      143.58     21.52 o 
  10   1  21       33.61       15.79     11.83 o 
  11   1  21       66.75       63.12     12.92 o 
  12   1  21        6.83       19.06     13.21 o 
  13   1  21        9.08        5.26     16.35 o 
   1   2  21       95.49      121.11     10.74 o 
   2   2  21       66.61       60.32      8.29 o 
   3   2  21      283.20      282.70     16.85 o 
   4   2  21       47.66       23.52      8.52 o 
   5   2  21       73.63       70.36     10.51 o 
   6   2  21      180.31      155.92     13.40 o 
   7   2  21       12.34       -6.58      9.26 o 
   8   2  21       21.86       18.40     10.77 o 
   9   2  21       51.12       37.75     11.66 o 
  10   2  21       26.97       31.20     10.62 o 
  11   2  21       40.31       51.13     13.70 o 
  12   2  21        4.92       12.26     14.97 o 
   0   3  21      258.26      271.55     25.71 o 
   1   3  21      533.85      534.79     25.24 o 
   2   3  21      126.65      105.75     13.62 o 
   3   3  21      842.07      806.66     49.39 o 
   4   3  21       49.98       34.30     10.49 o 
   5   3  21      282.93      285.42     21.38 o 
   6   3  21       23.20       28.77     13.04 o 
   7   3  21      102.27      107.64     17.09 o 
   8   3  21        8.92        2.06     13.20 o 
   9   3  21        4.49       -7.03     17.12 o 
  10   3  21        3.34       -5.61     18.37 o 
   1   4  21       77.37       99.34     18.92 o 
   2   4  21        7.80        1.23     12.21 o 
   3   4  21       12.34       -2.41     15.38 o 
   4   4  21       71.20       69.43     16.79 o 
   5   4  21       46.00       41.86     15.87 o 
   6   4  21        8.40       -0.13     14.32 o 
   7   4  21        3.87      -18.12     18.74 o 
   0   0  22     1149.05     1237.05     66.55 o 
   2   0  22      319.10      355.36     20.53 o 
   4   0  22      163.95      166.65     13.52 o 
   6   0  22        0.29       13.50      8.04 o 
   8   0  22       18.19        4.52     10.89 o 
  10   0  22      133.37      157.60     55.09 o 
  12   0  22       91.23       91.84     48.59 o 
   1   1  22       54.40       47.16     10.11 o 
   2   1  22       21.49       16.65      5.92 o 
   3   1  22      131.02      154.58     10.44 o 
   4   1  22      428.48      459.60     22.55 o 
   5   1  22      207.46      202.96     12.75 o 
   6   1  22       54.76       48.87      9.98 o 
   7   1  22      122.27      139.85     10.89 o 
   8   1  22       99.34       94.10     10.96 o 
   9   1  22       40.44       23.11     10.18 o 
  10   1  22        6.21       20.06     10.71 o 
  11   1  22        3.60       11.22     11.47 o 
  12   1  22        3.94       -2.80     17.50 o 
   0   2  22      682.23      677.85     40.10 o 
   1   2  22      107.05       94.95     14.81 o 
   2   2  22      110.68      118.01     11.38 o 
   3   2  22      290.52      288.34     18.38 o 
   4   2  22      172.40      201.25     14.98 o 
   5   2  22      520.11      556.27     25.18 o 
   6   2  22       47.44       34.22      9.66 o 
   7   2  22        1.05       -9.50      8.94 o 
   8   2  22       47.10       27.02     11.09 o 
   9   2  22       46.43       50.24     12.55 o 
  10   2  22       69.53       58.29     16.16 o 
  11   2  22       19.02       42.78     25.39 o 
   1   3  22      327.12      342.82     20.12 o 
   2   3  22      183.51      168.50     16.73 o 
   3   3  22      227.11      203.44     18.83 o 
   4   3  22       26.37       39.65     11.30 o 
   5   3  22      199.23      167.07     22.84 o 
   6   3  22       36.85       20.67     12.53 o 
   7   3  22       56.42       57.92     22.46 o 
   8   3  22       12.79        1.01     20.50 o 
   9   3  22       35.03       40.92     19.36 o 
  10   3  22        5.36       19.40     19.52 o 
   0   4  22       72.88       76.30     22.67 o 
   1   4  22       13.77        7.29     12.41 o 
   2   4  22      138.80      149.20     18.13 o 
   3   4  22       72.55       63.52     16.65 o 
   4   4  22       22.07       25.61     15.31 o 
   5   4  22       23.47       18.00     15.34 o 
   6   4  22        6.51       21.05     14.63 o 
   7   4  22        2.36        9.04     19.15 o 
   2   0  23      458.20      455.93     27.16 o 
   4   0  23      147.80      181.53     19.06 o 
   6   0  23        7.20       -7.66      8.13 o 
   8   0  23      368.05      352.93     26.61 o 
  10   0  23       38.06       19.30     23.93 o 
  12   0  23       95.63       70.57     23.90 o 
   0   1  23     1036.63     1048.78     48.53 o 
   1   1  23      568.42      598.75     23.73 o 
   2   1  23      412.49      422.24     17.61 o 
   3   1  23      134.95      137.78     15.83 o 
   4   1  23      254.49      265.24     14.13 o 
   5   1  23       64.37       43.54      8.65 o 
   6   1  23       32.21       30.52     10.72 o 
   7   1  23       68.73       63.09      9.49 o 
   8   1  23        4.95       -6.44      7.58 o 
   9   1  23       45.23       25.81     17.61 o 
  10   1  23        5.13       20.55     11.31 o 
  11   1  23        0.69       18.38     11.60 o 
  12   1  23       35.30       61.53     16.70 o 
   1   2  23      507.53      543.44     23.92 o 
   2   2  23     1313.54     1302.21     42.44 o 
   3   2  23      962.22     1014.29     35.75 o 
   4   2  23       51.22       49.69     10.30 o 
   5   2  23      197.88      166.17     23.29 o 
   6   2  23      288.45      309.59     36.00 o 
   7   2  23        3.02       -0.95     10.31 o 
   8   2  23       36.68       23.56     13.46 o 
   9   2  23       19.04        9.00     12.30 o 
  10   2  23        6.70       25.64     14.61 o 
  11   2  23       17.21       22.80     18.33 o 
   0   3  23      136.48      138.53     27.37 o 
   1   3  23       70.49       61.68     12.55 o 
   2   3  23       57.33       43.02     11.25 o 
   3   3  23      188.68      192.38     16.61 o 
   4   3  23       86.93       92.48     13.17 o 
   5   3  23       46.92       48.81     11.68 o 
   6   3  23      100.42      110.34     16.53 o 
   7   3  23       44.80       49.03     15.75 o 
   8   3  23        7.49       -0.20     12.93 o 
   9   3  23       33.35       31.36     16.63 o 
   1   4  23       39.18       11.36     15.18 o 
   2   4  23       87.11       62.50     19.75 o 
   3   4  23      130.31      106.36     18.61 o 
   4   4  23       41.88       34.81     15.17 o 
   5   4  23        8.12       11.09     15.43 o 
   6   4  23       14.55       32.45     16.08 o 
   0   0  24     1640.84     1597.80     83.77 o 
   2   0  24        5.73        5.79      6.91 o 
   4   0  24      205.76      222.25     20.03 o 
   6   0  24      885.73      926.87     39.04 o 
   8   0  24      262.50      287.94     32.24 o 
  10   0  24        9.18       13.75     17.35 o 
  12   0  24       20.35       -3.05     20.54 o 
   1   1  24      111.88       94.64      9.52 o 
   2   1  24       16.32       11.18      6.34 o 
   3   1  24      337.50      285.80     14.68 o 
   4   1  24       92.12      108.49     10.02 o 
   5   1  24      100.79       91.10     10.22 o 
   6   1  24       51.78       52.73      9.71 o 
   7   1  24       15.92       15.86      8.28 o 
   8   1  24       70.50       67.38     13.48 o 
   9   1  24       42.28       56.13     13.86 o 
  10   1  24       24.91       23.31     13.98 o 
  11   1  24       21.99       27.27     12.88 o 
  12   1  24        2.87      -13.93     14.75 o 
   0   2  24     1563.45     1614.60     72.08 o 
   1   2  24      768.23      775.52     30.17 o 
   2   2  24      287.51      281.77     17.24 o 
   3   2  24      491.05      473.40     23.22 o 
   4   2  24      844.56      787.63     31.45 o 
   5   2  24      201.03      204.25     18.60 o 
   6   2  24       76.57       71.72     12.37 o 
   7   2  24       21.83       17.82     12.77 o 
   8   2  24       39.93       29.20     12.67 o 
   9   2  24       56.39       46.34     14.60 o 
  10   2  24       10.60       16.46     14.54 o 
  11   2  24       35.85       26.42     17.10 o 
   1   3  24       28.22        9.76     10.55 o 
   2   3  24      110.50      111.56     14.97 o 
   3   3  24        3.77        8.58      9.68 o 
   4   3  24        8.47       22.18     10.33 o 
   5   3  24       81.56       58.59     12.84 o 
   6   3  24        4.76       14.68     12.95 o 
   7   3  24        6.29       25.94     13.99 o 
   8   3  24        7.46       14.03     24.09 o 
   9   3  24        1.26      -21.76     14.51 o 
   0   4  24       44.45       16.86     21.48 o 
   1   4  24       22.61       33.78     15.40 o 
   2   4  24       24.87       17.63     13.21 o 
   3   4  24       31.36       12.14     15.01 o 
   4   4  24       49.64       60.14     17.45 o 
   5   4  24       27.66       27.61     16.22 o 
   2   0  25      224.19      205.68     16.70 o 
   4   0  25       29.51       35.95     11.00 o 
   6   0  25      412.22      392.83     34.66 o 
   8   0  25       61.49       57.62     14.88 o 
  10   0  25       42.46       52.35     19.40 o 
  12   0  25       11.42       43.02     33.91 o 
   0   1  25     1959.78     1894.48     80.22 o 
   1   1  25       88.46       90.88     15.31 o 
   2   1  25      276.18      276.51     14.82 o 
   3   1  25       11.68        0.52      5.95 o 
   4   1  25      217.62      205.36     12.81 o 
   5   1  25      116.52      115.71     11.33 o 
   6   1  25      117.70       78.55     10.87 o 
   7   1  25       13.92       15.62      8.82 o 
   8   1  25       52.13       35.70     19.65 o 
   9   1  25       18.20       14.05     12.36 o 
  10   1  25        3.26        1.31     12.61 o 
  11   1  25       15.72       18.63     15.01 o 
   1   2  25      582.11      614.93     26.47 o 
   2   2  25      152.64      144.63     16.86 o 
   3   2  25      215.21      219.05     16.18 o 
   4   2  25      198.36      205.99     27.58 o 
   5   2  25        8.17       17.98      9.91 o 
   6   2  25       91.11       84.67     16.49 o 
   7   2  25       47.07       38.93     14.92 o 
   8   2  25       52.99       29.98     12.29 o 
   9   2  25        7.86       19.53     13.35 o 
  10   2  25       29.13       19.74     15.66 o 
   0   3  25       48.19       52.87     19.04 o 
   1   3  25       17.91       20.83     11.19 o 
   2   3  25       58.93       72.62     13.41 o 
   3   3  25      267.18      242.63     18.68 o 
   4   3  25       37.39       42.52     11.94 o 
   5   3  25       91.17       67.09     12.95 o 
   6   3  25       22.78       24.37     13.73 o 
   7   3  25        6.18       11.59     13.53 o 
   8   3  25        9.69        5.15     14.50 o 
   1   4  25       25.06       15.23     15.06 o 
   2   4  25       22.35       20.17     13.94 o 
   3   4  25       20.44       52.01     16.73 o 
   4   4  25       11.10       16.09     17.60 o 
   0   0  26      634.18      692.88     53.36 o 
   2   0  26     1230.17     1301.97     50.96 o 
   4   0  26       78.51       79.30     14.13 o 
   6   0  26      269.08      258.41     59.73 o 
   8   0  26      279.62      233.01     28.78 o 
  10   0  26        3.33       -9.64     17.85 o 
   1   1  26      250.78      252.45     15.90 o 
   2   1  26      571.11      663.07     24.61 o 
   3   1  26      136.63      130.22     10.92 o 
   4   1  26       43.60       58.60     11.78 o 
   5   1  26       53.31       47.77     18.90 o 
   6   1  26      105.40       98.04     12.40 o 
   7   1  26       19.22        7.51      8.93 o 
   8   1  26       77.76       83.48     23.04 o 
   9   1  26       57.42       81.87     26.61 o 
  10   1  26       12.56        5.08     13.70 o 
  11   1  26        4.62        7.03     14.19 o 
   0   2  26      195.58      201.90     29.09 o 
   1   2  26       94.13       86.74     11.14 o 
   2   2  26       63.39       55.47     10.31 o 
   3   2  26      100.92      103.35     13.46 o 
   4   2  26        0.15       -5.69      9.24 o 
   5   2  26      313.07      326.92     38.46 o 
   6   2  26       49.96       44.87     11.46 o 
   7   2  26      113.85      119.22     20.96 o 
   8   2  26        4.17       -7.03     13.63 o 
   9   2  26       29.83       30.45     14.65 o 
  10   2  26        5.85       16.63     15.95 o 
   1   3  26      199.55      199.74     22.82 o 
   2   3  26      209.60      222.41     19.75 o 
   3   3  26      209.66      199.08     26.67 o 
   4   3  26        7.27        5.14     10.54 o 
   5   3  26        4.21        7.64     11.12 o 
   6   3  26        0.01        6.51     13.08 o 
   7   3  26       33.92       20.33     16.53 o 
   8   3  26        2.37       -4.93     17.25 o 
   0   4  26        0.38       29.64     22.97 o 
   1   4  26       38.45       36.61     16.56 o 
   2   4  26        4.48       10.72     12.96 o 
   3   4  26       14.80       16.80     15.84 o 
   2   0  27     1176.30     1235.59     49.27 o 
   4   0  27      138.06      138.99     17.24 o 
   6   0  27      222.94      272.91     41.62 o 
   8   0  27       67.00       91.55     20.14 o 
  10   0  27       12.77      -11.68     28.75 o 
   0   1  27      581.32      535.94     33.80 o 
   1   1  27      724.38      738.13     28.86 o 
   2   1  27      341.01      321.86     18.09 o 
   3   1  27      239.92      250.69     16.37 o 
   4   1  27      157.26      144.26     12.99 o 
   5   1  27       27.82       16.77      9.19 o 
   6   1  27       71.21       66.20     10.63 o 
   7   1  27       91.29       66.68     12.02 o 
   8   1  27       32.90       23.38     13.18 o 
   9   1  27       20.92       16.56     13.30 o 
  10   1  27        2.80       17.90     14.57 o 
   1   2  27       16.10       23.38      9.05 o 
   2   2  27       28.04       19.96      9.67 o 
   3   2  27       12.76       -9.51      8.84 o 
   4   2  27       30.49       26.83     11.05 o 
   5   2  27       15.56       11.02     10.60 o 
   6   2  27       12.18       -4.20     10.21 o 
   7   2  27       12.27       13.40     15.81 o 
   8   2  27        2.94        9.43     13.93 o 
   9   2  27       19.44       44.01     15.74 o 
   0   3  27      141.30      125.36     20.87 o 
   1   3  27      188.72      173.67     18.03 o 
   2   3  27       15.39       13.80     11.89 o 
   3   3  27       16.71       19.24     11.08 o 
   4   3  27       22.32       12.00     11.21 o 
   5   3  27        5.98       20.65     11.68 o 
   6   3  27        9.96        8.29     15.04 o 
   7   3  27       34.75       33.24     20.48 o 
   1   4  27       28.60        9.19     16.47 o 
   2   4  27       21.88       14.28     15.07 o 
   0   0  28      801.52      868.23     55.67 o 
   2   0  28      348.58      383.47     34.86 o 
   4   0  28      147.12      152.05     29.31 o 
   6   0  28      169.18      146.28     23.76 o 
   8   0  28       65.90       82.04     27.39 o 
  10   0  28       11.09       -2.39     25.83 o 
   1   1  28       90.07       88.43     11.99 o 
   2   1  28      300.28      337.16     18.70 o 
   3   1  28      214.27      208.93     13.95 o 
   4   1  28      136.95      127.22     12.87 o 
   5   1  28      119.41      102.17     22.98 o 
   6   1  28      108.80       71.05     18.87 o 
   7   1  28       91.64       54.14     12.10 o 
   8   1  28        2.76        7.63     12.24 o 
   9   1  28       13.45       19.42     13.65 o 
  10   1  28        8.72       -0.94     14.04 o 
   0   2  28      308.02      354.39     29.14 o 
   1   2  28       24.60       25.69      9.68 o 
   2   2  28       27.53       19.70     10.61 o 
   3   2  28       64.99       78.44     16.56 o 
   4   2  28       41.36       35.70     11.49 o 
   5   2  28       17.93       -5.82     11.13 o 
   6   2  28       46.40       20.10     11.87 o 
   7   2  28       91.22       91.91     18.57 o 
   8   2  28        2.39       -5.84     14.22 o 
   9   2  28        0.45       -1.91     16.64 o 
   1   3  28       39.00       18.49     13.28 o 
   2   3  28       15.16        9.92     11.64 o 
   3   3  28        8.83        5.80     11.80 o 
   4   3  28        5.77        9.29     12.16 o 
   5   3  28       14.38       32.81     13.54 o 
   6   3  28       13.49       26.88     16.18 o 
   7   3  28       19.28       15.70     16.70 o 
   2   0  29      911.34     1089.78     60.41 o 
   4   0  29      273.96      293.04     25.44 o 
   6   0  29      307.03      315.03     33.94 o 
   8   0  29       45.49       30.53     20.92 o 
  10   0  29       11.45      -18.74     31.16 o 
   0   1  29      118.07       81.01     34.78 o 
   1   1  29       40.74       31.38      9.23 o 
   2   1  29      100.94       80.50     11.12 o 
   3   1  29      392.76      416.54     20.23 o 
   4   1  29      758.58      710.08     29.70 o 
   5   1  29      129.87      115.44     23.59 o 
   6   1  29        8.32        2.09      9.84 o 
   7   1  29       10.61        1.30     11.35 o 
   8   1  29       80.82       74.45     18.50 o 
   9   1  29       34.13       23.64     16.69 o 
   1   2  29       13.49       18.83      8.80 o 
   2   2  29      102.80       88.67     13.62 o 
   3   2  29      165.56      125.87     15.28 o 
   4   2  29       34.82       23.81     11.74 o 
   5   2  29       14.79       11.14     11.38 o 
   6   2  29        5.13       -8.90     10.89 o 
   7   2  29       15.06       -2.15     14.23 o 
   8   2  29       22.10       14.35     15.76 o 
   0   3  29        2.91        1.07     17.51 o 
   1   3  29       42.77       47.71     13.66 o 
   2   3  29       12.00        9.20     12.64 o 
   3   3  29       13.32       10.55     12.62 o 
   4   3  29       12.10        1.87     12.47 o 
   5   3  29       19.95       11.65     13.77 o 
   6   3  29        3.38        1.58     17.29 o 
   0   0  30      201.85      208.28     52.35 o 
   2   0  30      483.34      441.27     31.05 o 
   4   0  30      926.98      945.52     49.71 o 
   6   0  30      633.63      715.94     91.45 o 
   8   0  30       64.70       59.57     20.63 o 
   1   1  30       22.86       14.56      8.52 o 
   2   1  30       41.15       42.06      9.62 o 
   3   1  30        0.49        3.41      7.88 o 
   4   1  30      118.53       95.63     12.28 o 
   5   1  30      155.98      182.75     17.12 o 
   6   1  30       34.59       49.70     12.03 o 
   7   1  30       16.12       16.88     11.96 o 
   8   1  30      159.04      128.31     21.26 o 
   9   1  30        2.44       -7.07     16.29 o 
   0   2  30       51.38       55.82     16.03 o 
   1   2  30       20.65       13.32     10.43 o 
   2   2  30        0.49        6.53     10.65 o 
   3   2  30       65.30       47.14     12.52 o 
   4   2  30        5.11        3.08     11.08 o 
   5   2  30       38.84       20.49     11.96 o 
   6   2  30       25.52       18.89     17.84 o 
   7   2  30        8.51        1.14     14.71 o 
   8   2  30        2.12        0.41     15.97 o 
   1   3  30       19.16       11.17     12.11 o 
   2   3  30        3.44       -2.15     11.80 o 
   3   3  30        6.16        7.51     15.81 o 
   4   3  30       21.17       19.58     13.22 o 
   5   3  30        2.77       -4.08     13.08 o 
   2   0  31      970.43     1009.06     51.83 o 
   4   0  31      192.56      235.93     23.54 o 
   6   0  31      198.92      190.68     45.36 o 
   8   0  31      124.90       99.21     25.78 o 
   0   1  31      176.62      203.33     22.53 o 
   1   1  31       36.77       37.20     11.12 o 
   2   1  31       21.47       20.76      9.58 o 
   3   1  31      148.26      165.60     16.71 o 
   4   1  31      192.04      216.63     17.10 o 
   5   1  31       39.70       23.92     18.20 o 
   6   1  31       78.36       76.60     17.23 o 
   7   1  31        7.30       -0.41     11.96 o 
   8   1  31       15.57       -1.62     14.95 o 
   1   2  31       50.58       58.81     12.36 o 
   2   2  31       69.82       70.92     14.38 o 
   3   2  31       26.83       24.28     11.75 o 
   4   2  31       19.14       16.89     12.08 o 
   5   2  31        6.57        6.66     11.54 o 
   6   2  31        2.31       -9.20     14.14 o 
   7   2  31       10.67       36.07     16.74 o 
   0   3  31       16.37       -4.59     19.74 o 
   1   3  31       55.31       51.85     14.69 o 
   2   3  31       26.77       30.20     13.49 o 
   3   3  31        0.74       -6.40     12.50 o 
   4   3  31       11.13       25.11     14.17 o 
   0   0  32      882.39      997.21     64.73 o 
   2   0  32      163.50      185.46     21.89 o 
   4   0  32       26.68       19.12     13.76 o 
   6   0  32       48.34       38.34     38.10 o 
   8   0  32        8.34        4.00     20.44 o 
   1   1  32       25.19       12.31      8.94 o 
   2   1  32       49.98       57.54     11.41 o 
   3   1  32       45.20       33.83     14.41 o 
   4   1  32      118.58      125.39     15.64 o 
   5   1  32       72.51       77.25     14.33 o 
   6   1  32       99.27       97.09     16.78 o 
   7   1  32       14.91       21.17     13.29 o 
   8   1  32       35.84       33.60     17.97 o 
   0   2  32       25.52       27.12     15.77 o 
   1   2  32        8.28        7.10     10.71 o 
   2   2  32       83.99       97.35     30.99 o 
   3   2  32       31.63       24.74     13.49 o 
   4   2  32        3.61        0.65     11.68 o 
   5   2  32       36.91       23.84     12.79 o 
   6   2  32       41.09       37.73     16.80 o 
   1   3  32       53.97       87.10     18.21 o 
   2   3  32       10.37       -1.59     13.47 o 
   2   0  33       22.22       19.09     12.20 o 
   4   0  33       72.94       47.58     15.14 o 
   6   0  33        5.40       -1.32     17.18 o 
   0   1  33       49.46       23.93     14.65 o 
   1   1  33       22.81       28.76     10.38 o 
   2   1  33        4.24       10.41      9.74 o 
   3   1  33       47.75       41.72     12.70 o 
   4   1  33      105.04      103.86     15.21 o 
   5   1  33       19.98       37.65     13.00 o 
   6   1  33       86.08      152.99     18.91 o 
   7   1  33       38.60       64.67     19.58 o 
   1   2  33       18.35       27.29     12.29 o 
   2   2  33       46.09       57.65     14.18 o 
   3   2  33        6.11       11.38     12.14 o 
   4   2  33        8.77        3.61     12.03 o 
   5   2  33       17.10       23.67     13.35 o 
   0   0  34      180.44      170.16     26.81 o 
   2   0  34        7.22       11.12     13.89 o 
   4   0  34       13.08       12.35     13.96 o 
   6   0  34       41.61       48.02     22.79 o 
   1   1  34       50.33       22.91     10.01 o 
   2   1  34       85.40       96.81     17.00 o 
   3   1  34       51.57       56.99     13.26 o 
   4   1  34       77.57      105.61     18.69 o 
   5   1  34        6.83        5.66     12.34 o 
   6   1  34       18.31       -2.20     12.55 o 
   0   2  34       24.32       13.66     19.04 o 
   1   2  34      113.10      136.94     18.11 o 
   2   2  34       20.36       44.63     13.81 o 
   3   2  34       15.43       12.62     12.36 o 
   4   2  34       38.79       47.55     14.65 o 
   2   0  35        0.51        2.64     14.10 o 
   4   0  35       11.57        8.40     17.81 o 
   6   0  35       59.93      101.52     26.19 o 
   0   1  35      177.65      157.47     22.89 o 
   1   1  35       25.46       15.53     10.32 o 
   2   1  35       28.30       25.22     12.40 o 
   3   1  35       13.41        0.39     11.73 o 
   4   1  35       14.05       15.10     15.02 o 
   5   1  35       29.33       53.27     13.82 o 
   1   2  35       41.10       51.58     16.49 o 
   2   2  35       11.59       30.68     13.37 o 
   0   0  36        4.43      -23.48     15.65 o 
   2   0  36       36.60       37.71     16.72 o 
   4   0  36       18.44       -0.63     18.32 o 
   1   1  36        2.75        9.74     11.05 o 
   2   1  36       13.98       12.44     12.25 o 
   3   1  36       12.55       -4.72     12.29 o 
   4   1  36       45.89       40.96     16.98 o 
   2   0  37        7.54        9.81     15.30 o 
   0   1  37       46.28       57.80     23.03 o 
   1   1  37        5.90        5.52     11.52 o 
   2   1  37        8.58       -0.03     12.00 o 
                                                 
